# Supplementary material for: Hiding in plain sight: Genome-wide recombination and a dynamic accessory genome drive diversity in Fusarium oxysporum f.sp. ciceris
Source: Proc Natl Acad Sci U S A. 2023 Jun 26;120(27):e2220570120. doi: 10.1073/pnas.2220570120 (PMC10318998; doi:10.1073/pnas.2220570120)
Supplement: Supplementary file 2 — Dataset S01 (XLSX) [file pnas.2220570120.sd01.xlsx]

## Sheet: Sheet1
Supplemental Dataset 1_ Plant Collection Metadata
ID	Genebank	decade of collection	precision of location	Country	accession type	Species name	Region	Zone	District	alternative accession number	DDLONG	DDLAT	Altitude/dem	Notes
EBI241799	EBI	2000	country	Ethiopia	Landrace	C. arietinum	Amara	S/Gonder	Dera	241799	37.5667	11.8	1859
EBI015990	EBI	2010	district	Ethiopia	Landrace	C. arietinum	Oromiya	Bale	Goro	15990	40.3289	6.92944	2461
EBI015991	EBI	2010	district	Ethiopia	Landrace	C. arietinum	Oromiya	Bale	Dallo mana	15991	39.8333	6.41278	1307
EBI016338	EBI	0	district	Ethiopia	Landrace	C. arietinum	Oromiya	Wellega	Bilo Boshe	16338	36.9458	8.90139	2081
EBI016339	EBI	0	district	Ethiopia	Landrace	C. arietinum	Oromiya	Wellega	Dale Wobera	16339	35.0592	9.00139	1830
EBI016593	EBI	2000	district	Ethiopia	Landrace	C. arietinum	Amara	N/Gonder	Gonder zuria	16593	37.58	12.34	1988
EBI024215	EBI	0	district	Ethiopia	Landrace	C. arietinum	Amara	Agew Awi	Guwangua	24215	36.5417	10.9378	1633	Original coordinates fell into Sudan. Perhaps, typo. Edited to fit district.
EBI041002	EBI	1970	district	Ethiopia	Landrace	C. arietinum	Oromiya	Arsi	Tena	41002	39.5333	7.68333	2132
EBI041006	EBI	1970	district	Ethiopia	Landrace	C. arietinum	Oromiya	W/Showa	Jeldu	41006	38.1353	9.06889	2355
EBI041007	EBI	1970	district	Ethiopia	Landrace	C. arietinum	Oromiya	N/Showa	Yaya Gulele & D/Liba	41007	38.95	9.78333	2578
EBI041008	EBI	1970	district	Ethiopia	Landrace	C. arietinum	Oromiya	N/Showa	Yaya Gulele & D/Liba	41008	38.9167	9.78333	2612
EBI041009	EBI	1970	district	Ethiopia	Landrace	C. arietinum	Amara	N/Showa	Siya debre & Wayu	41009	38.8667	9.81667	2521
EBI041011	EBI	1970	district	Ethiopia	Landrace	C. arietinum	Oromiya	N/Showa	Grare Jarso	41011	38.6667	9.61667	2465
EBI041012	EBI	1970	district	Ethiopia	Landrace	C. arietinum	Oromiya	N/Showa	Alem Gena	41012	38.5	8.81667	2127
EBI041015	EBI	1970	district	Ethiopia	Landrace	C. arietinum	Amara	W/Gojam	Jabi Tehinan	41015	37.2578	10.6808	1872
EBI041017	EBI	1970	district	Ethiopia	Landrace	C. arietinum	Amara	Agew Awi	Dangla	41017	36.8406	11.2575	2144
EBI041019	EBI	1970	district	Ethiopia	Landrace	C. arietinum	Amara	S/Gonder	Este	41019	38.1167	11.5667	2566
EBI041021	EBI	1970	district	Ethiopia	Landrace	C. arietinum	Amara	E/Gojam	Enarj Enawga	41021	38.1667	10.6333	2547
EBI041026	EBI	1970	district	Ethiopia	Landrace	C. arietinum	Amara	E/Gojam	Hulet Eji Enese	41026	37.8333	11.0833	2273
EBI041027	EBI	1970	district	Ethiopia	Landrace	C. arietinum	Amara	E/Gojam	Shebel Berenta	41027	38.3167	11.45	2290
EBI041029	EBI	1970	district	Ethiopia	Landrace	C. arietinum	Amara	E/Gojam	Enarj Enawga	41029	38.1833	10.6167	2531
EBI041031	EBI	1970	district	Ethiopia	Landrace	C. arietinum	Oromiya	N/Showa	Berehna Aleltu	41031	38.9833	8.93333	2596
EBI041033	EBI	1970	district	Ethiopia	Landrace	C. arietinum	Oromiya	W/Showa	Dendi	41033	38.1333	9.01667	2198
EBI041034	EBI	1970	district	Ethiopia	Landrace	C. arietinum	Oromiya	Bale	Sinana & Dinsho	41034	39.6333	7.85	2445
EBI041037	EBI	1970	district	Ethiopia	Landrace	C. arietinum	SNNP	S/Omo	Hamar Bena	41037	36.7514	5.79333	1414
EBI041038	EBI	1970	district	Ethiopia	Landrace	C. arietinum	Oromiya	W/Wellega	Jarso	41038	35.4497	9.51778	1826
EBI041039	EBI	1970	district	Ethiopia	Landrace	C. arietinum	MIRAB WELLEGA	WWellega	Nejo	41039	35.5028	9.50278	1816
EBI041046	EBI	1970	district	Ethiopia	Landrace	C. arietinum	Amara	N/Gonder	Chilga	41046	37.0667	12.55	2148
EBI041047	EBI	1970	district	Ethiopia	Landrace	C. arietinum	Amara	N/Gonder	Chilga	41047	37.0667	12.55	2148
EBI041048	EBI	1970	district	Ethiopia	Landrace	C. arietinum	Amara	S/Gonder	Farta	41048	38.0333	11.8667	2562
EBI041049	EBI	1970	district	Ethiopia	Landrace	C. arietinum	Amara	S/Gonder	Farta	41049	38.0333	11.8667	2562
EBI041052	EBI	1970	district	Ethiopia	Landrace	C. arietinum	Oromiya	W/Hararghe	Mieso	41052	40.75	9.23333	1423
EBI041053	EBI	1970	district	Ethiopia	Landrace	C. arietinum	Amara	S/Gonder	Lay gayint	41053	38.4833	11.7333	3142
EBI041054	EBI	1970	district	Ethiopia	Landrace	C. arietinum	Oromiya	W/Hararghe	Chiro	41054	40.6833	9.11667	1558
EBI041055	EBI	1970	district	Ethiopia	Landrace	C. arietinum	Oromiya	W/Hararghe	Chiro	41055	40.6833	9.13333	1535
EBI041056	EBI	1970	district	Ethiopia	Landrace	C. arietinum	Amara	N/Wello	Dawunt & Delanta	41056	39.0833	11.5667	2935
EBI041066	EBI	1980	district	Ethiopia	Landrace	C. arietinum	Oromiya	N/Showa	Wara Jarso	41066	37.8667	11.0667	2453
EBI041073	EBI	1980	district	Ethiopia	Landrace	C. arietinum	Amara	E/Gojam	Hulet Ej Enese	41073	37.8667	11.0667	2453
EBI041074	EBI	1980	district	Ethiopia	Landrace	C. arietinum	Amara	E/Gojam	Hulet Ej Enese	41074	37.85	11.05	2456
EBI041075	EBI	1980	district	Ethiopia	Landrace	C. arietinum	Amara	E/Gojam	Hulet Ej Enese	41075	37.8667	11.0667	2453
EBI041076	EBI	1980	district	Ethiopia	Landrace	C. arietinum	Amara	E/Gojam	Hulet Ej Enese	41076	37.85	11.05	2456
EBI041080	EBI	1980	district	Ethiopia	Landrace	C. arietinum	Amara	E/Gojam	Enarj Enawga	41080	38.2367	10.6403	2443
EBI041085	EBI	1980	district	Ethiopia	Landrace	C. arietinum	Amara	E/Gojam	Gozamin	41085	37.7344	10.3303	2438
EBI041087	EBI	1980	district	Ethiopia	Landrace	C. arietinum	Amara	E/Gojam	Shebel Berenta	41087	38.3342	10.4439	2362
EBI041095	EBI	1980	district	Ethiopia	Landrace	C. arietinum	Amara	S/Wello	Legambo	41095	38.7667	10.75	2659
EBI041096	EBI	1980	district	Ethiopia	Landrace	C. arietinum	Amara	N/Showa	Debresina	41096	38.7833	10.6667	1876
EBI041098	EBI	1980	district	Ethiopia	Landrace	C. arietinum	Amara	S/Wello	Wer Ilu	41098	39.4333	10.5833	2667
EBI041099	EBI	1980	district	Ethiopia	Landrace	C. arietinum	Amara	S/Wello	Kalu	41099	39.75	11.0833	2157
EBI041103	EBI	1980	district	Ethiopia	Landrace	C. arietinum	Amara	E/Gojam	Enemay	41103	38.2	10.45	2482
EBI041106	EBI	1980	district	Ethiopia	Landrace	C. arietinum	Amara	N/Showa	Mafudmezezo Mojana	41106	39.85	9.88333	1615
EBI041108	EBI	1980	district	Ethiopia	Landrace	C. arietinum	Amara	N/Showa	Mafudmezezo Mojana	41108	39.8333	9.9	1661
EBI041109	EBI	1980	district	Ethiopia	Landrace	C. arietinum	Amara	N/Showa	Mafudmezezo Mojana	41109	39.8333	9.9	1661
EBI041110	EBI	1980	district	Ethiopia	Landrace	C. arietinum	Amara	N/Showa	Kewet	41110	39.9167	10.0167	1273
EBI041111	EBI	1980	district	Ethiopia	Landrace	C. arietinum	Amara	N/Showa	Efrata & Gidim	41111	39.75	11.0833	2157
EBI041112	EBI	1980	district	Ethiopia	Landrace	C. arietinum	Amara	Oromiya zone	CHEFE GOLANA DEWERAH	41112	39.8733	10.7247	1437
EBI041113	EBI	1980	district	Ethiopia	Landrace	C. arietinum	Amara	S/Wello	Kalu	41113	39.8	10.9667	1944
EBI041114	EBI	1980	district	Ethiopia	Landrace	C. arietinum	Amara	S/Wello	Were Babo	41114	39.9	11.15	1525
EBI041115	EBI	1980	district	Ethiopia	Landrace	C. arietinum	Amara	S/Wello	Kutaber	41115	39.5411	11.28	2520
EBI041117	EBI	1980	district	Ethiopia	Landrace	C. arietinum	Oromiya	E/Showa	Adaa Chukala	41117	38.7667	8.9	2143
EBI041118	EBI	1980	district	Ethiopia	Landrace	C. arietinum	Oromiya	E/Showa	Adaa Chukala	41118	38.9833	8.75	1992
EBI041119	EBI	1980	district	Ethiopia	Landrace	C. arietinum	Oromiya	E/Showa	Adaa Chukala	41119	38.8333	8.9	2215
EBI041120	EBI	1980	district	Ethiopia	Landrace	C. arietinum	Oromiya	E/Showa	Adaa Chukala	41120	38.8833	8.8	2115
EBI041122	EBI	1980	district	Ethiopia	Landrace	C. arietinum	Oromiya	E/Showa	Adaa Chukala	41122	38.8167	8.86667	2178
EBI041125	EBI	1980	district	Ethiopia	Landrace	C. arietinum	Oromiya	E/Showa	Akaki	41125	38.7833	8.86667	2121
EBI041128	EBI	1980	district	Ethiopia	Landrace	C. arietinum	Oromiya	E/Showa	Akaki	41128	38.8	8.83333	2112
EBI041129	EBI	1980	district	Ethiopia	Landrace	C. arietinum	Oromiya	E/Showa	Akaki	41129	38.8333	8.88333	2204
EBI041130	EBI	1980	district	Ethiopia	Landrace	C. arietinum	Oromiya	E/Showa	Akaki	41130	38.8333	8.88333	2204
EBI041132	EBI	1980	district	Ethiopia	Landrace	C. arietinum	Oromiya	E/Showa	Akaki	41132	38.8167	8.81667	2137
EBI041134	EBI	1980	district	Ethiopia	Landrace	C. arietinum	Oromiya	E/Showa	Akaki	41134	38.8	8.8	2142
EBI041135	EBI	1980	district	Ethiopia	Landrace	C. arietinum	Oromiya	E/Showa	Adaa Chukala	41135	38.9167	8.76667	2060
EBI041137	EBI	1980	district	Ethiopia	Landrace	C. arietinum	Oromiya	E/Showa	Adaa Chukala	41137	38.9167	8.76667	2060
EBI041139	EBI	1980	district	Ethiopia	Landrace	C. arietinum	Oromiya	E/Showa	Lume	41139	39.3167	8.56667	1553
EBI041140	EBI	1980	district	Ethiopia	Landrace	C. arietinum	Oromiya	E/Showa	Lume	41140	39.3167	8.56667	1553
EBI041141	EBI	1980	district	Ethiopia	Landrace	C. arietinum	Oromiya	E/Showa	Lume	41141	39.3167	8.56667	1553
EBI041142	EBI	1980	district	Ethiopia	Landrace	C. arietinum	Amara	N/Showa	Minjar Shenkora	41142	38.4167	8.6	2407
EBI041144	EBI	1980	district	Ethiopia	Landrace	C. arietinum	Amara	N/Showa	Minjar Shenkora	41144	39.0667	9	2491
EBI041147	EBI	1980	district	Ethiopia	Landrace	C. arietinum	Amara	N/Showa	Minjar Shenkora	41147	39.0667	9	2491
EBI041149	EBI	1980	district	Ethiopia	Landrace	C. arietinum	Amara	N/Showa	Minjar Shenkora	41149	39.0667	9	2491
EBI041150	EBI	1980	district	Ethiopia	Landrace	C. arietinum	Amara	N/Showa	Minjar Shenkora	41150	39.0667	9	2491
EBI041152	EBI	1980	district	Ethiopia	Landrace	C. arietinum	Oromiya	E/Showa	Adaa Chukala	41152	38.85	8.75	2125
EBI041154	EBI	1980	district	Ethiopia	Landrace	C. arietinum	Oromiya	E/Showa	Adaa Chukala	41154	38.85	8.75	2125
EBI041155	EBI	1980	district	Ethiopia	Landrace	C. arietinum	Oromiya	E/Showa	Adaa Chukala	41155	38.8667	8.71667	2091
EBI041157	EBI	1980	district	Ethiopia	Landrace	C. arietinum	Oromiya	E/Showa	Adaa Chukala	41157	38.5167	8.76667	2133
EBI041159	EBI	1980	district	Ethiopia	Landrace	C. arietinum	Oromiya	E/Showa	Adaa Chukala	41159	38.6333	8.78333	2164
EBI041160	EBI	1980	district	Ethiopia	Landrace	C. arietinum	Oromiya	E/Showa	Adaa Chukala	41160	38.6333	8.78333	2164
EBI041161	EBI	1980	district	Ethiopia	Landrace	C. arietinum	Oromiya	E/Showa	Adaa Chukala	41161	38.6167	8.8	2132
EBI041164	EBI	1980	district	Ethiopia	Landrace	C. arietinum	Oromiya	E/Showa	Adaa Chukala	41164	38.9333	8.85	2249
EBI041168	EBI	1980	district	Ethiopia	Landrace	C. arietinum	Oromiya	E/Showa	Adaa Chukala	41168	38.3333	9.01667	2193
EBI041170	EBI	1980	district	Ethiopia	Landrace	C. arietinum	Oromiya	W/Showa	Dendi	41170	38.25	9.01667	2157
EBI041171	EBI	1980	district	Ethiopia	Landrace	C. arietinum	Oromiya	W/Showa	Dendi	41171	38.1167	9.03333	2264
EBI041172	EBI	1980	district	Ethiopia	Landrace	C. arietinum	Oromiya	W/Showa	Ambo	41172	37.85	8.98333	2094
EBI041174	EBI	1980	district	Ethiopia	Landrace	C. arietinum	Oromiya	W/Showa	Ambo	41174	37.85	8.98333	2094
EBI041175	EBI	1980	district	Ethiopia	Landrace	C. arietinum	Oromiya	W/Showa	Ambo	41175	37.85	8.98333	2094
EBI041176	EBI	1980	district	Ethiopia	Landrace	C. arietinum	Oromiya	W/Showa	Ambo	41176	37.7667	8.98333	1909
EBI041177	EBI	1980	district	Ethiopia	Landrace	C. arietinum	Oromiya	W/Showa	Ambo	41177	37.7667	8.98333	1909
EBI041178	EBI	1980	district	Ethiopia	Landrace	C. arietinum	Oromiya	W/Showa	Ambo	41178	37.7667	8.98333	1909
EBI041179	EBI	1980	district	Ethiopia	Landrace	C. arietinum	Oromiya	W/Showa	Ambo	41179	37.7667	8.98333	1909
EBI041181	EBI	1980	district	Ethiopia	Landrace	C. arietinum	Oromiya	W/Showa	Allem Gena	41181	38.6	8.9	2303
EBI041182	EBI	1980	district	Ethiopia	Landrace	C. arietinum	Oromiya	W/Showa	Alem Gena	41182	38.6	8.9	2303
EBI041185	EBI	1980	district	Ethiopia	Landrace	C. arietinum	Oromiya	W/Showa	Welisona Goro	41185	37.9667	8.48333	1951
EBI041186	EBI	1980	district	Ethiopia	Landrace	C. arietinum	Oromiya	W/Showa	Welisona Goro	41186	37.9167	8.45	1883
EBI041188	EBI	1980	district	Ethiopia	Landrace	C. arietinum	SNNP	Guraghe	GORO	41188	37.85	8.38333	1828
EBI041189	EBI	1980	district	Ethiopia	Landrace	C. arietinum	SNNP	Guraghe	GORO	41189	37.8167	8.35	1774
EBI041190	EBI	1980	district	Ethiopia	Landrace	C. arietinum	Oromiya	W/Showa	Welisona Goro	41190	37.9833	8.58333	2121
EBI041191	EBI	1980	district	Ethiopia	Landrace	C. arietinum	Oromiya	W/Showa	Welisona Goro	41191	37.9833	8.58333	2121
EBI041192	EBI	1980	district	Ethiopia	Landrace	C. arietinum	Oromiya	W/Showa	Welisona Goro	41192	38.1	8.65	2400
EBI041193	EBI	1980	district	Ethiopia	Landrace	C. arietinum	Oromiya	W/Showa	Becho	41193	38.2167	8.65	2217
EBI041194	EBI	1980	district	Ethiopia	Landrace	C. arietinum	Oromiya	W/Showa	Becho	41194	38.2167	8.65	2217
EBI041195	EBI	1980	district	Ethiopia	Landrace	C. arietinum	Oromiya	W/Showa	Becho	41195	38.2333	8.66667	2185
EBI041196	EBI	1980	district	Ethiopia	Landrace	C. arietinum	Oromiya	W/Showa	Becho	41196	38.2833	8.7	2132
EBI041197	EBI	1980	district	Ethiopia	Landrace	C. arietinum	Oromiya	W/Showa	Becho	41197	38.3167	8.71667	2108
EBI041199	EBI	1980	district	Ethiopia	Landrace	C. arietinum	Oromiya	W/Showa	Becho	41199	38.3167	8.75	2089
EBI041201	EBI	1980	district	Ethiopia	Landrace	C. arietinum	Oromiya	W/Showa	Becho	41201	38.3333	8.73333	2132
EBI041202	EBI	1980	district	Ethiopia	Landrace	C. arietinum	Oromiya	W/Showa	Becho	41202	38.3667	8.73333	2133
EBI041204	EBI	1980	district	Ethiopia	Landrace	C. arietinum	Oromiya	W/Showa	Alem Gena	41204	38.6	8.9	2303
EBI041205	EBI	1980	district	Ethiopia	Landrace	C. arietinum	Oromiya	W/Showa	Alem Gena	41205	38.5	8.85	2102
EBI041207	EBI	1980	district	Ethiopia	Landrace	C. arietinum	Amara	N/Showa	Siya debre & Wayu	41207	38.6	8.9	2303
EBI041210	EBI	1980	district	Ethiopia	Landrace	C. arietinum	Amara	N/Showa	Siya debre & Wayu	41210	39.1833	9.76667	2662
EBI041211	EBI	1980	district	Ethiopia	Landrace	C. arietinum	Amara	N/Showa	Moretna Jiru	41211	39.15	9.88333	2133
EBI041213	EBI	1980	district	Ethiopia	Landrace	C. arietinum	Amara	N/Showa	Moretna Jiru	41213	39.15	9.88333	2133
EBI041214	EBI	1980	district	Ethiopia	Landrace	C. arietinum	Amara	N/Showa	Moretna Jiru	41214	39.15	9.88333	2133
EBI041215	EBI	1980	district	Ethiopia	Landrace	C. arietinum	Amara	N/Showa	Moretna Jiru	41215	39.15	9.88333	2133
EBI041216	EBI	1980	district	Ethiopia	Landrace	C. arietinum	Amara	N/Showa	Moretna Jiru	41216	39.2167	9.95	2623
EBI041217	EBI	1980	district	Ethiopia	Landrace	C. arietinum	Amara	N/Showa	Moretna Jiru	41217	39.2333	9.98333	2625
EBI041218	EBI	1980	district	Ethiopia	Landrace	C. arietinum	Oromiya	N/Showa	Were Jarso	41218	38.25	10.0167	2527
EBI041219	EBI	1980	district	Ethiopia	Landrace	C. arietinum	Oromiya	N/Showa	Were Jarso	41219	38.25	10.0167	2527
EBI041220	EBI	1980	district	Ethiopia	Landrace	C. arietinum	Oromiya	N/Showa	Were Jarso	41220	38.25	10.0167	2527
EBI041222	EBI	1980	district	Ethiopia	Landrace	C. arietinum	Amara	E/Gojam	Dejen	41222	38.15	10.1833	2421
EBI041223	EBI	1980	district	Ethiopia	Landrace	C. arietinum	Amara	E/Gojam	Dejen	41223	38.1333	10.2333	2468
EBI041224	EBI	1980	district	Ethiopia	Landrace	C. arietinum	Amara	E/Gojam	Enemay	41224	38.15	10.5	2482
EBI041227	EBI	1980	district	Ethiopia	Landrace	C. arietinum	Amara	E/Gojam	Enemay	41227	38.15	10.5333	2500
EBI041228	EBI	1980	district	Ethiopia	Landrace	C. arietinum	Amara	E/Gojam	Enarj Enawga	41228	38.1667	10.5833	2494
EBI041231	EBI	1980	district	Ethiopia	Landrace	C. arietinum	Amara	E/Gojam	Enarj Enawga	41231	38.1667	10.5833	2494
EBI041235	EBI	1980	district	Ethiopia	Landrace	C. arietinum	Amara	E/Gojam	Goncha Siso Enese	41235	38.1667	10.5833	2494
EBI041237	EBI	1980	district	Ethiopia	Landrace	C. arietinum	Amara	E/Gojam	Enemay	41237	38.3333	10.4167	2388
EBI041238	EBI	1980	district	Ethiopia	Landrace	C. arietinum	Amara	E/Gojam	Enemay	41238	38.3333	10.4167	2388
EBI041240	EBI	1980	district	Ethiopia	Landrace	C. arietinum	Amhara	E/Gojam	Shebel Berenta	41240	38.35	10.4333	2394
EBI041243	EBI	1980	district	Ethiopia	Landrace	C. arietinum	Amhara	E/Gojam	Shebel Berenta	41243	38.35	10.4333	2394
EBI041244	EBI	1980	district	Ethiopia	Landrace	C. arietinum	Amhara	E/Gojam	Shebel Berenta	41244	38.3833	10.45	2304
EBI041245	EBI	1980	district	Ethiopia	Landrace	C. arietinum	Amara	W/Gojam	Bahir Dar Zuria	41245	37.1	11.4	1993
EBI041248	EBI	1980	district	Ethiopia	Landrace	C. arietinum	Amara	E/Gojam	Enemay	41248	38.2667	10.4	2482
EBI041249	EBI	1980	district	Ethiopia	Landrace	C. arietinum	Amara	E/Gojam	Shebel Berenta	41249	38.2	10.4667	2492
EBI041252	EBI	1980	district	Ethiopia	Landrace	C. arietinum	Amara	E/Gojam	Shebel Berenta	41252	38.2	10.4667	2492
EBI041258	EBI	1980	district	Ethiopia	Landrace	C. arietinum	Amara	E/Gojam	Debay Tilatgin	41258	38	10.5	2656
EBI041259	EBI	1980	district	Ethiopia	Landrace	C. arietinum	Amara	E/Gojam	Goncha Siso Enese	41259	38.2167	10.8833	2749
EBI041260	EBI	1980	district	Ethiopia	Landrace	C. arietinum	Amara	E/Gojam	Goncha Siso Enese	41260	38.2167	10.8833	2749
EBI041262	EBI	1980	district	Ethiopia	Landrace	C. arietinum	Amara	E/Gojam	Enebse Sar Midir	41262	38.1333	10.7	2631
EBI041263	EBI	1980	district	Ethiopia	Landrace	C. arietinum	Amara	E/Gojam	Hulet Ej Enese	41263	37.8667	11.0667	2453
EBI041266	EBI	1980	district	Ethiopia	Landrace	C. arietinum	Amara	E/Gojam	Hulet Ej Enese	41266	37.85	11.05	2456
EBI041267	EBI	1980	district	Ethiopia	Landrace	C. arietinum	Amara	E/Gojam	Hulet Ej Enese	41267	37.8667	11.0667	2453
EBI041268	EBI	1980	district	Ethiopia	Landrace	C. arietinum	Amara	E/Gojam	Hulet Ej Enese	41268	37.7167	11.0667	1826
EBI041271	EBI	1980	district	Ethiopia	Landrace	C. arietinum	Amara	W/Gojam	Yilmana Densa	41271	37.4667	11.2833	2303
EBI041272	EBI	1980	district	Ethiopia	Landrace	C. arietinum	Amara	W/Gojam	Yilmana Densa	41272	37.4833	11.2667	2238
EBI041273	EBI	1980	district	Ethiopia	Landrace	C. arietinum	Amara	W/Gojam	Yilmana Densa	41273	37.4833	11.2667	2238
EBI041274	EBI	1980	district	Ethiopia	Landrace	C. arietinum	Amara	W/Gojam	Yilmana Densa	41274	37.7167	11.4667	2115
EBI041275	EBI	1980	district	Ethiopia	Landrace	C. arietinum	Amara	W/Gojam	Yilmana Densa	41275	37.4833	11.2667	2238
EBI041276	EBI	1980	district	Ethiopia	Landrace	C. arietinum	Amara	W/Gojam	Yilmana Densa	41276	37.4833	11.2667	2238
EBI041277	EBI	1980	district	Ethiopia	Landrace	C. arietinum	Amara	W/Gojam	Yilmana Densa	41277	37.4833	11.2667	2238
EBI041279	EBI	1980	district	Ethiopia	Landrace	C. arietinum	Amara	W/Gojam	Bahir Dar Zuria	41279	37.35	11.5833	1854
EBI041280	EBI	1980	district	Ethiopia	Landrace	C. arietinum	Amara	N/Gonder	Gonder zuria	41280	37.6833	12.3	2466
EBI041281	EBI	1980	district	Ethiopia	Landrace	C. arietinum	Amara	W/Gojam	Bahir Dar Zuria	41281	37.35	11.5833	1854
EBI041283	EBI	1980	district	Ethiopia	Landrace	C. arietinum	Amara	W/Gojam	Bahir Dar Zuria	41283	37.35	11.5833	1854
EBI041284	EBI	1980	district	Ethiopia	Landrace	C. arietinum	Amara	S/Gonder	Dera	41284	37.6333	11.75	1967
EBI041286	EBI	1980	district	Ethiopia	Landrace	C. arietinum	Amara	S/Gonder	Dera	41286	37.6333	11.8333	1815
EBI041287	EBI	1980	district	Ethiopia	Landrace	C. arietinum	Amara	S/Gonder	Dera	41287	37.6333	11.8333	1815
EBI041288	EBI	1980	district	Ethiopia	Landrace	C. arietinum	Amara	S/Gonder	Libo Kemkem	41288	37.6833	11.9167	1818
EBI041289	EBI	1980	district	Ethiopia	Landrace	C. arietinum	Amara	S/Gonder	Libo Kemkem	41289	37.6833	11.9167	1818
EBI041290	EBI	1980	district	Ethiopia	Landrace	C. arietinum	Amara	S/Gonder	Libo Kemkem	41290	37.6833	11.9167	1818
EBI041291	EBI	1980	district	Ethiopia	Landrace	C. arietinum	Amara	S/Gonder	Libo Kemkem	41291	37.6833	11.9167	1818
EBI041293	EBI	1980	district	Ethiopia	Landrace	C. arietinum	Amara	S/Gonder	Libo Kemkem	41293	37.6833	11.9167	1818
EBI041295	EBI	1980	district	Ethiopia	Landrace	C. arietinum	Amara	S/Gonder	Libo Kemkem	41295	37.75	12	1806
EBI041296	EBI	1980	district	Ethiopia	Landrace	C. arietinum	Amara	S/Gonder	Libo Kemkem	41296	37.5167	12.4	1895
EBI041297	EBI	1980	district	Ethiopia	Landrace	C. arietinum	Amara	S/Gonder	Libo Kemkem	41297	37.5167	12.4	1895
EBI041298	EBI	1980	district	Ethiopia	Landrace	C. arietinum	Amara	N/Gonder	Gonder zuria	41298	37.5167	12.6833	2452
EBI041299	EBI	1980	district	Ethiopia	Landrace	C. arietinum	Amara	N/Gonder	Gonder zuria	41299	37.5167	12.6833	2452
EBI041300	EBI	1980	district	Ethiopia	Landrace	C. arietinum	Amara	N/Gonder	Wegera	41300	37.6167	12.7667	2788
EBI041303	EBI	1980	district	Ethiopia	Landrace	C. arietinum	Amara	N/Gonder	Wegera	41303	37.7333	12.8833	2730
EBI041304	EBI	1980	district	Ethiopia	Landrace	C. arietinum	Amara	N/Gonder	Dabat	41304	37.7667	12.9833	2597
EBI041306	EBI	1980	district	Ethiopia	Landrace	C. arietinum	Amara	N/Gonder	Dembia	41306	37.3667	12.4667	1989
EBI041308	EBI	1980	district	Ethiopia	Landrace	C. arietinum	Amara	N/Gonder	Dembia	41308	37.2667	12.2333	1992
EBI041311	EBI	1980	district	Ethiopia	Landrace	C. arietinum	Amara	N/Gonder	Dembia	41311	37.3	12.4167	1921
EBI041312	EBI	1980	district	Ethiopia	Landrace	C. arietinum	Amara	N/Gonder	Gonder zuria	41312	37.45	12.6	2154
EBI041313	EBI	1980	district	Ethiopia	Landrace	C. arietinum	Amara	N/Gonder	Gonder zuria	41313	37.45	12.6	2154
EBI041315	EBI	1980	district	Ethiopia	Landrace	C. arietinum	Amara	N/Gonder	Gonder zuria	41315	37.45	12.6	2154
EBI041316	EBI	1980	district	Ethiopia	Landrace	C. arietinum	Amara	N/Gonder	Gonder zuria	41316	37.1833	12.5333	1810
EBI041317	EBI	1980	district	Ethiopia	Landrace	C. arietinum	Amara	N/Gonder	Gonder zuria	41317	37.1833	12.5333	1810
EBI041319	EBI	1980	district	Ethiopia	Landrace	C. arietinum	Amara	N/Gonder	Gonder zuria	41319	37.4667	12.4833	2072
EBI041320	EBI	1980	district	Ethiopia	Landrace	C. arietinum	Amara	E/Gojam	Debay Tilatgin	41320	38.1333	10.2833	2428
EBI041322	EBI	1980	district	Ethiopia	Landrace	C. arietinum	Amhara	E/Gojam	Dejjen	41322	38.15	10.1167	2079
EBI041323	EBI	1980	district	Ethiopia	Landrace	C. arietinum	Amhara	E/Gojam	Dejen	41323	38.15	10.1167	2079
EBI041326	EBI	1980	district	Ethiopia	Landrace	C. arietinum	Amhara	E/Gojam	Awabel	41326	37.8	10.7333	3370
EBI205148	EBI	1980	district	Ethiopia	Landrace	C. arietinum	Amara	N/Gonder	Debark	205148	37.8978	13.1525	2845
EBI207134	EBI	1980	district	Ethiopia	Landrace	C. arietinum	Amara	N/Gonder	Wegera	207134	37.6244	12.7686	2788
EBI207139	EBI	1980	district	Ethiopia	Landrace	C. arietinum	Amara	S/Gonder	Libo Kemkem	207139	37.7733	12.2861	2461
EBI207146	EBI	1980	district	Ethiopia	Landrace	C. arietinum	Tigray	Estern zone	Gulomahda	207146	39.4397	12.8303	2824
EBI207147	EBI	1980	district	Ethiopia	Landrace	C. arietinum	Tigray	Southern zone	Enderta	207147	39.5478	12.655	2604
EBI207148	EBI	1980	district	Ethiopia	Landrace	C. arietinum	Tigray	Southern zone	Enderta	207148	39.5261	12.5636	2684
EBI207150	EBI	1980	district	Ethiopia	Landrace	C. arietinum	Tigray	Southern zone	Enderta	207150	39.5261	12.4864	2588
EBI207151	EBI	1980	district	Ethiopia	Landrace	C. arietinum	Tigray	Southern zone	Enderta	207151	39.4292	12.4792	2675
EBI207156	EBI	1980	district	Ethiopia	Landrace	C. arietinum	Amara	S/Gonder	Lay Gayint	207156	38.4739	11.7603	2916
EBI207159	EBI	1980	district	Ethiopia	Landrace	C. arietinum	Amara	N/Gonder	Wegera	207159	37.8117	12.7758	2276
EBI207162	EBI	1980	district	Ethiopia	Landrace	C. arietinum	Amara	N/Gonder	Wegera	207162	37.6253	12.77	2795
EBI207163	EBI	1980	district	Ethiopia	Landrace	C. arietinum	Amara	N/Gonder	Wegera	207163	37.8	12.7667	2467
EBI207166	EBI	1980	district	Ethiopia	Landrace	C. arietinum	Amara	N/Gonder	Belesa	207166	37.7333	12.2833	2556
EBI207170	EBI	1980	district	Ethiopia	Landrace	C. arietinum	Amara	N/Gonder	Belesa	207170	37.8333	12.1833	2399
EBI207174	EBI	1980	district	Ethiopia	Landrace	C. arietinum	Amara	N/Gonder	Wegera	207174	38.6167	12.7686	1760
EBI207176	EBI	1980	district	Ethiopia	Landrace	C. arietinum	Amara	N/Gonder	Wegera	207176	37.7333	12.8833	2730
EBI207177	EBI	1980	district	Ethiopia	Landrace	C. arietinum	Amara	N/Gonder	Dabat	207177	37.7514	12.9825	2624
EBI207188	EBI	1980	district	Ethiopia	Landrace	C. arietinum	Amara	S/Gonder	Simada	207188	38.4153	11.6647	3157
EBI207195	EBI	1980	district	Ethiopia	Landrace	C. arietinum	Amara	S/Wello	Ambasel	207195	39.6131	11.5108	2018
EBI207563	EBI	1980	district	Ethiopia	Landrace	C. arietinum	Tigray	Southern zone	Hintalo Wajirat	207563	39.4589	13.3206	2187
EBI207564	EBI	1980	district	Ethiopia	Landrace	C. arietinum	Tigray	Central zone	Laelay Maychew	207564	38.75	14.15	2017
EBI207606	EBI	1980	district	Ethiopia	Landrace	C. arietinum	Oromiya	N/Showa	Yaya Gulele & D/Liba	207606	38.95	9.78333	2578
EBI207611	EBI	1980	district	Ethiopia	Landrace	C. arietinum	Amara	W/Gojam	Dega Damot	207611	37.6022	10.8511	2869
EBI207612	EBI	1980	district	Ethiopia	Landrace	C. arietinum	Amara	W/Gojam	Dega Damot	207612	37.6028	10.8475	2858
EBI207615	EBI	1980	district	Ethiopia	Landrace	C. arietinum	Amara	N/Gonder	Gonder zuria	207615	37.2	12.5333	1740
EBI207616	EBI	1980	district	Ethiopia	Landrace	C. arietinum	Amara	N/Gonder	Gonder zuria	207616	37.2	12.5333	1740
EBI207617	EBI	1980	district	Ethiopia	Landrace	C. arietinum	Amara	N/Gonder	Chilga	207617	37.0667	12.55	2148
EBI207619	EBI	1980	district	Ethiopia	Landrace	C. arietinum	Amara	S/Gonder	Farta	207619	38.4833	11.8	2341
EBI207620	EBI	1980	district	Ethiopia	Landrace	C. arietinum	Amara	S/Gonder	Farta	207620	38.4833	11.8	2341
EBI207621	EBI	1980	district	Ethiopia	Landrace	C. arietinum	Amara	S/Gonder	Lay Gayint	207621	38.4833	11.7333	3142
EBI207624	EBI	1980	district	Ethiopia	Landrace	C. arietinum	Amara	E/Gojam	Hulet Ej Enese	207624	37.85	11.05	2456
EBI207635	EBI	1980	district	Ethiopia	Landrace	C. arietinum	Amara	E/Gojam	Hulet Ej Enese	207635	37.8667	11.0667	2453
EBI207639	EBI	1980	district	Ethiopia	Landrace	C. arietinum	Amara	E/Gojam	Enarj Enawga	207639	38.1667	10.5833	2494
EBI207641	EBI	1980	district	Ethiopia	Landrace	C. arietinum	Amara	N/Showa	Ankober	207641	39.7333	9.58333	2673
EBI207642	EBI	1980	district	Ethiopia	Landrace	C. arietinum	Amara	N/Showa	Ankober	207642	39.7333	9.58333	2673
EBI207644	EBI	1980	district	Ethiopia	Landrace	C. arietinum	Amara	N/Showa	Mafudmezezo Mojana	207644	39.85	9.95	1392
EBI207645	EBI	1980	district	Ethiopia	Landrace	C. arietinum	Amara	N/Showa	Debresina	207645	36.7833	10.6667	1812
EBI207646	EBI	1980	district	Ethiopia	Landrace	C. arietinum	Amara	N/Showa	Debresina	207646	36.7833	10.6667	1812
EBI207647	EBI	1980	district	Ethiopia	Landrace	C. arietinum	Amara	S/Wello	Kalu	207647	39.75	11.0833	2157
EBI207650	EBI	1980	district	Ethiopia	Landrace	C. arietinum	Amara	N/Showa	Mafudmezezo Mojana	207650	39.6333	9.96667	2613
EBI207651	EBI	1980	district	Ethiopia	Landrace	C. arietinum	Amara	N/Showa	Mafudmezezo Mojana	207651	39.85	9.88333	1615
EBI207653	EBI	1980	district	Ethiopia	Landrace	C. arietinum	Amara	N/Showa	Mafudmezezo Mojana	207653	39.8333	9.9	1661
EBI207654	EBI	1980	district	Ethiopia	Landrace	C. arietinum	Amara	N/Showa	Mafudmezezo Mojana	207654	39.8333	9.9	1661
EBI207655	EBI	1980	district	Ethiopia	Landrace	C. arietinum	Amara	N/Showa	Kewet	207655	39.8667	10.0167	1358
EBI207657	EBI	1980	district	Ethiopia	Landrace	C. arietinum	Amara	N/Showa	Efratana Gidiim	207657	39.75	11.0833	2157
EBI207658	EBI	1980	district	Ethiopia	Landrace	C. arietinum	Amara	N/Showa	Efratana Gidiim	207658	39.75	11.0833	2157
EBI207659	EBI	1980	district	Ethiopia	Landrace	C. arietinum	Amara	S/Wello	Dessie Zuria	207659	38.4833	11.5108	1573
EBI207660	EBI	1980	district	Ethiopia	Landrace	C. arietinum	Amara	S/Wello	Dessie Zuria	207660	38.4833	11.5108	1573
EBI207661	EBI	1980	district	Ethiopia	Landrace	C. arietinum	Oromiya	E/Showa	Adaa Chukala	207661	38.7667	8.9	2143
EBI207663	EBI	1980	district	Ethiopia	Landrace	C. arietinum	Oromiya	E/Showa	Akaki	207663	38.7833	8.86667	2121
EBI207665	EBI	1980	district	Ethiopia	Landrace	C. arietinum	Oromiya	E/Showa	Akaki	207665	38.7833	8.86667	2121
EBI207666	EBI	1980	district	Ethiopia	Landrace	C. arietinum	Oromiya	E/Showa	Akaki	207666	38.7833	8.86667	2121
EBI207667	EBI	1980	district	Ethiopia	Landrace	C. arietinum	Oromiya	E/Showa	Akaki	207667	38.8333	8.88333	2204
EBI207669	EBI	1980	district	Ethiopia	Landrace	C. arietinum	Oromiya	E/Showa	Akaki	207669	38.8167	8.81667	2137
EBI207672	EBI	1980	district	Ethiopia	Landrace	C. arietinum	Oromiya	E/Showa	Lume	207672	39.3167	8.56667	1553
EBI207673	EBI	1980	district	Ethiopia	Landrace	C. arietinum	Oromiya	E/Showa	Adaa Chukala	207673	38.8667	8.71667	2091
EBI207676	EBI	1980	district	Ethiopia	Landrace	C. arietinum	Oromiya	E/Showa	Adaa Chukala	207676	38.6167	8.8	2132
EBI207677	EBI	1980	district	Ethiopia	Landrace	C. arietinum	Oromiya	E/Showa	Adaa Chukala	207677	38.9333	8.85	2249
EBI207681	EBI	1980	district	Ethiopia	Landrace	C. arietinum	Oromiya	E/Showa	Adaa Chukala	207681	38.3333	9.01667	2193
EBI207685	EBI	1980	district	Ethiopia	Landrace	C. arietinum	Oromiya	W/Showa	Ambo	207685	37.8333	8.98333	2084
EBI207689	EBI	1980	district	Ethiopia	Landrace	C. arietinum	Oromiya	W/Showa	Ambo	207689	37.7667	8.98333	1909
EBI207693	EBI	1980	district	Ethiopia	Landrace	C. arietinum	Oromiya	W/Showa	Ambo	207693	37.7667	8.98333	1909
EBI207699	EBI	1980	district	Ethiopia	Landrace	C. arietinum	Tigray	Central zone	AXUM	207699	38.7625	14.1269	2170
EBI207700	EBI	1980	district	Ethiopia	Landrace	C. arietinum	Tigray	Eastern zone	HAWZEN	207700	39.3808	14.0219	2002
EBI207705	EBI	1980	district	Ethiopia	Landrace	C. arietinum	Tigray	Eastern zone	Wukro	207705	39.5742	13.6794	2049
EBI207709	EBI	1980	district	Ethiopia	Landrace	C. arietinum	Oromiya	W/Showa	Becho	207709	38.3167	8.75	2089
EBI207713	EBI	1980	district	Ethiopia	Landrace	C. arietinum	Oromiya	W/Showa	Alem Gena	207713	38.6	8.9	2303
EBI207716	EBI	1980	district	Ethiopia	Landrace	C. arietinum	Oromiya	W/Showa	Alem Gena	207716	38.6	8.9	2303
EBI207718	EBI	1980	district	Ethiopia	Landrace	C. arietinum	Oromiya	W/Showa	Alem Gena	207718	38.5	8.85	2102
EBI207719	EBI	1980	district	Ethiopia	Landrace	C. arietinum	Oromiya	W/Showa	Alem Gena	207719	38.6	8.9	2303
EBI207725	EBI	1980	district	Ethiopia	Landrace	C. arietinum	Amara	N/Showa	Moretna Jiru	207725	39.2167	9.95	2623
EBI207727	EBI	1980	district	Ethiopia	Landrace	C. arietinum	Amara	E/Gojam	Enemay	207727	38.15	10.5333	2500
EBI207734	EBI	1980	district	Ethiopia	Landrace	C. arietinum	Amara	E/Gojam	Goncha Siso Enese	207734	38.1667	10.5833	2494
EBI207737	EBI	1980	district	Ethiopia	Landrace	C. arietinum	Amara	E/Gojam	Hulet Ej Enese	207737	37.85	11.05	2456
EBI207741	EBI	1980	district	Ethiopia	Landrace	C. arietinum	Amara	W/Gojam	Yilmana Densa	207741	37.7167	11.4667	2115
EBI207742	EBI	1980	district	Ethiopia	Landrace	C. arietinum	Amara	W/Gojam	Yilmana Densa	207742	37.7167	11.4667	2115
EBI207743	EBI	1980	district	Ethiopia	Landrace	C. arietinum	Amara	W/Gojam	Yilmana Densa	207743	37.4833	11.2667	2238
EBI207744	EBI	1980	district	Ethiopia	Landrace	C. arietinum	Amara	W/Gojam	Yilmana Densa	207744	37.4833	11.2667	2238
EBI207745	EBI	1980	district	Ethiopia	Landrace	C. arietinum	Amara	W/Gojam	Yilmana Densa	207745	37.4833	11.2667	2238
EBI207747	EBI	1980	district	Ethiopia	Landrace	C. arietinum	Amara	N/Gonder	Dabat	207747	37.7667	12.9833	2597
EBI207749	EBI	1980	district	Ethiopia	Landrace	C. arietinum	Amara	N/Gonder	Gonder zuria	207749	37.2667	12.2333	1992
EBI207752	EBI	1980	district	Ethiopia	Landrace	C. arietinum	Amara	N/Gonder	Dembia	207752	37.2667	12.2333	1992
EBI207759	EBI	1980	district	Ethiopia	Landrace	C. arietinum	Oromiya	E/Showa	Lume	207759	39.3667	8.91667	1884
EBI207761	EBI	1980	district	Ethiopia	Landrace	C. arietinum	Oromiya	Arsi	Tena	207761	39.5333	7.68333	2132
EBI207763	EBI	1980	district	Ethiopia	Landrace	C. arietinum	Oromiya	Arsi	Tena	207763	39.5667	7.73333	2015
EBI207764	EBI	1980	district	Ethiopia	Landrace	C. arietinum	Oromiya	Arsi	Tena	207764	39.5667	7.73333	2015
EBI207767	EBI	1980	district	Ethiopia	Landrace	C. arietinum	Oromiya	W/Showa	Jeldu	207767	38.5	9.17222	2716
EBI207768	EBI	1980	district	Ethiopia	Landrace	C. arietinum	Oromiya	W/Showa	Jeldu	207768	38.4969	9.2125	3192
EBI207894	EBI	1980	district	Ethiopia	Landrace	C. arietinum	Tigray	Southern zone	Endamehoni	207894	39.4333	12.7667	2637
EBI207895	EBI	1980	district	Ethiopia	Landrace	C. arietinum	Tigray	Southern zone	Alaje	207895	39.6333	12.4833	1423
EBI207896	EBI	1980	district	Ethiopia	Landrace	C. arietinum	Tigray	Central zone	Adwa	207896	38.8903	14.1703	1865
EBI208364	EBI	1980	district	Ethiopia	Landrace	C. arietinum	SNNP	Guraghe	Cheha	208364	37.7667	8.15	1879
EBI208453	EBI	1980	district	Ethiopia	Landrace	C. arietinum	Amara	E/Gojam	Enarj Enawga	208453	38.1667	10.6833	2513
EBI208829	EBI	1980	district	Ethiopia	Landrace	C. arietinum	Oromiya	Arsi	Dodotana Sire	208829	39.3333	8.28333	1667
EBI208900	EBI	1980	district	Ethiopia	Landrace	C. arietinum	SNNP	Wolayita	Offa	208900	37.4167	6.58333	1909
EBI208977	EBI	1980	district	Ethiopia	Landrace	C. arietinum	Oromiya	W/Showa	Addis Alem	208977	38.0833	8.96667	2332
EBI208979	EBI	1980	district	Ethiopia	Landrace	C. arietinum	Oromiya	N/Showa	Berehina Aleltu	208979	39	9.16667	2562
EBI208981	EBI	1980	district	Ethiopia	Landrace	C. arietinum	Oromiya	N/Showa	Berehina Aleltu	208981	38.9833	9.2	3172
EBI208983	EBI	1980	district	Ethiopia	Landrace	C. arietinum	Oromiya	N/Showa	Berehina Aleltu	208983	38.9167	9.15	2507
EBI208985	EBI	1980	district	Ethiopia	Landrace	C. arietinum	Oromiya	N/Showa	Berehina Aleltu	208985	38.9	9.13333	2751
EBI208990	EBI	1980	district	Ethiopia	Landrace	C. arietinum	Oromiya	W/Showa	Welisona Goro	208990	37.9833	8.58333	2121
EBI208991	EBI	1980	district	Ethiopia	Landrace	C. arietinum	Oromiya	W/Showa	Welisona Goro	208991	37.9833	8.58333	2121
EBI208993	EBI	1980	district	Ethiopia	Landrace	C. arietinum	Oromiya	W/Showa	Welisona Goro	208993	38.1	8.65	2400
EBI208996	EBI	1980	district	Ethiopia	Landrace	C. arietinum	Oromiya	W/Showa	Welisona Goro	208996	37.9167	8.45	1883
EBI208999	EBI	1980	district	Ethiopia	Landrace	C. arietinum	SNNP	Wolayita	Offa	208999	37.0483	6.89583	2235
EBI209000	EBI	1980	district	Ethiopia	Landrace	C. arietinum	SNNP	Wolayita	Offa	209000	37.0606	6.66194	1254
EBI209007	EBI	1980	district	Ethiopia	Landrace	C. arietinum	SNNP	Wolayita	Humbo	209007	37.0333	6.56667	950
EBI209009	EBI	1980	district	Ethiopia	Landrace	C. arietinum	SNNP	Hadiya	Badawacho	209009	37.9003	7.24389	2132
EBI209010	EBI	1980	district	Ethiopia	Landrace	C. arietinum	SNNP	Hadiya	Badawacho	209010	37.9003	7.24389	2132
EBI209011	EBI	1980	district	Ethiopia	Landrace	C. arietinum	SNNP	Wolayita	Damot gale	209011	37.805	6.88417	2316
EBI209012	EBI	1980	district	Ethiopia	Landrace	C. arietinum	SNNP	Hadiya	Badawacho	209012	37.9408	7.16361	1940
EBI209015	EBI	1980	district	Ethiopia	Landrace	C. arietinum	SNNP	Guraghe	Meskanna Mareko	209015	38.5328	8.01528	1949
EBI209017	EBI	1980	district	Ethiopia	Landrace	C. arietinum	SNNP	Guraghe	Meskanna Mareko	209017	38.4667	8.06694	1996
EBI209020	EBI	1980	district	Ethiopia	Landrace	C. arietinum	SNNP	Guraghe	Sodo	209020	38.3825	8.12889	2106
EBI209021	EBI	1980	district	Ethiopia	Landrace	C. arietinum	Oromiya	W/Showa	Kersana Kondaltiti	209021	38.3167	8.75	2089
EBI209023	EBI	1980	district	Ethiopia	Landrace	C. arietinum	Oromiya	W/Showa	Kersana Kondaltiti	209023	38.3167	8.75	2089
EBI209025	EBI	1980	district	Ethiopia	Landrace	C. arietinum	Oromiya	W/Showa	Kersana Kondaltiti	209025	38.3167	8.75	2089
EBI209027	EBI	1980	district	Ethiopia	Landrace	C. arietinum	Oromiya	W/Showa	Kersana Kondaltiti	209027	38.6	8.9	2303
EBI209031	EBI	1980	district	Ethiopia	Landrace	C. arietinum	Oromiya	W/Showa	Kersana Kondaltiti	209031	38.6	8.9	2303
EBI209033	EBI	1980	district	Ethiopia	Landrace	C. arietinum	Oromiya	W/Showa	Kersana Kondaltiti	209033	38.2833	8.58333	2220
EBI209035	EBI	1980	district	Ethiopia	Landrace	C. arietinum	Oromiya	W/Showa	Alem Gena	209035	38.65	8.91083	2345
EBI209036	EBI	1980	district	Ethiopia	Landrace	C. arietinum	Oromiya	W/Showa	Alem Gena	209036	38.6583	8.92694	2410
EBI209076	EBI	1980	district	Ethiopia	Landrace	C. arietinum	Oromiya	W/Hararghe	Doba	209076	41.1078	9.28833	2022
EBI209080	EBI	1980	district	Ethiopia	Landrace	C. arietinum	Oromiya	W/Hararghe	Tulo	209080	39.5667	7.73333	2015
EBI209081	EBI	1980	district	Ethiopia	Landrace	C. arietinum	Oromiya	E/Hararghe	Girawa	209081	41.8369	9.13917	2451
EBI209082	EBI	1980	district	Ethiopia	Landrace	C. arietinum	Oromiya	W/Hararghe	Kuni	209082	40.8144	9.00472	2474
EBI209083	EBI	1980	district	Ethiopia	Landrace	C. arietinum	Oromiya	W/Hararghe	Kuni	209083	40.8719	9.00222	2583
EBI209084	EBI	1980	district	Ethiopia	Landrace	C. arietinum	Oromiya	W/Hararghe	Kuni	209084	40.8719	9.00222	2583
EBI209088	EBI	1980	district	Ethiopia	Landrace	C. arietinum	Oromiya	W/Hararghe	Habro	209088	40.5167	8.82111	1926
EBI209089	EBI	1980	district	Ethiopia	Landrace	C. arietinum	Oromiya	W/Hararghe	Habro	209089	40.5167	8.82111	1926
EBI209090	EBI	1980	district	Ethiopia	Landrace	C. arietinum	Oromiya	W/Hararghe	Habro	209090	40.5167	8.82111	1926
EBI209091	EBI	1980	district	Ethiopia	Landrace	C. arietinum	Oromiya	W/Hararghe	Habro	209091	40.5467	8.75639	1688
EBI209092	EBI	1980	district	Ethiopia	Landrace	C. arietinum	Oromiya	Arsi	Dodotana Sire	209092	39.5014	8.30278	1927
EBI209093	EBI	1980	district	Ethiopia	Landrace	C. arietinum	Oromiya	Arsi	Dodotana Sire	209093	39.4858	8.28889	1918
EBI209094	EBI	1980	district	Ethiopia	Landrace	C. arietinum	Oromiya	Arsi	Dodotana Sire	209094	39.3333	8.26667	1682
EBI209096	EBI	1980	district	Ethiopia	Landrace	C. arietinum	Oromiya	Arsi	Dodotana Sire	209096	39.3731	8.34444	1540
EBI209097	EBI	1980	district	Ethiopia	Landrace	C. arietinum	Oromiya	Arsi	Dodotana Sire	209097	39.3431	8.31667	1603
EBI209098	EBI	1980	district	Ethiopia	Landrace	C. arietinum	Oromiya	Arsi	Dodotana Sire	209098	39.3431	8.31667	1603
EBI209099	EBI	1980	district	Ethiopia	Landrace	C. arietinum	Oromiya	Arsi	Digeluna Ticho	209099	39.2547	7.77194	2725
EBI209103	EBI	1980	district	Ethiopia	Landrace	C. arietinum	Oromiya	Bale	Goro	209103	39.0167	7.06667	2548
EBI209104	EBI	1980	district	Ethiopia	Landrace	C. arietinum	Oromiya	Bale	Goro	209104	39.05	7.03333	2448
EBI209106	EBI	1980	district	Ethiopia	Landrace	C. arietinum	Oromiya	E/Showa	Lume	209106	39.6561	8.66667	1259	Original coordinates fell into Turkey. Perhaps typo in Latitude. Corrected.
EBI209107	EBI	1980	district	Ethiopia	Landrace	C. arietinum	Oromiya	E/Showa	Lume	209107	39.1572	8.66833	1948
EBI209109	EBI	1980	district	Ethiopia	Landrace	C. arietinum	Oromiya	E/Showa	Lume	209109	39.1422	8.70806	2015
EBI209110	EBI	1980	district	Ethiopia	Landrace	C. arietinum	Oromiya	E/Showa	Lume	209110	39.1492	8.72611	2096
EBI209111	EBI	1980	district	Ethiopia	Landrace	C. arietinum	Oromiya	E/Showa	Adaa Chukala	209111	38.6167	8.8	2132
EBI209113	EBI	1980	district	Ethiopia	Landrace	C. arietinum	Oromiya	E/Showa	Adaa Chukala	209113	38.9333	8.85	2249
EBI209114	EBI	1980	district	Ethiopia	Landrace	C. arietinum	Oromiya	E/Showa	Adaa Chukala	209114	38.9333	8.85	2249
EBI209115	EBI	1980	district	Ethiopia	Landrace	C. arietinum	Oromiya	E/Showa	Adaa Chukala	209115	38.8833	8.78333	2091
EBI210859	EBI	1980	district	Ethiopia	Landrace	C. arietinum	Eritrea	Asmara	Asmara	210859	38.8806	15.3986	2356
EBI212474	EBI	1980	district	Ethiopia	Landrace	C. arietinum	Amara	N/Showa	Siyadebrina Wayu	212474	38.8833	9.81667	2511
EBI212476	EBI	1980	district	Ethiopia	Landrace	C. arietinum	Amara	N/Showa	Lay Betna Tach Bet	212476	38.9833	9.96667	2140
EBI212478	EBI	1980	district	Ethiopia	Landrace	C. arietinum	Amara	N/Showa	Weremo Wajetuna MID	212478	39	10.2333	1591
EBI212589	EBI	1980	district	Ethiopia	Landrace	C. arietinum	Amara	S/Wello	Kalu	212589	39.65	11.4167	1722
EBI212686	EBI	1980	district	Ethiopia	Landrace	C. arietinum	Amara	S/Gonder	Libo Kemkem	212686	38.0333	12.1	2074
EBI212916	EBI	1980	district	Ethiopia	Landrace	C. arietinum	SNNP	Bench Maji	Derashe	212916	37.4167	5.6	1454
EBI212917	EBI	1980	district	Ethiopia	Landrace	C. arietinum	SNNP	N/Omo	Kemba	212917	37.1667	6.1	1604
EBI213051	EBI	1970	district	Ethiopia	Landrace	C. arietinum	Amara	S/Wello	Were Ilu	213051	39.44	10.5919	2717
EBI213224	EBI	1970	district	Ethiopia	Landrace	C. arietinum	Tigray	Eastern zone	Wukro	213224	39.6031	13.7894	2021
EBI214622	EBI	1980	district	Ethiopia	Landrace	C. arietinum	SNNP	Wolayita	Damot Weyde	214622	37.6892	7.08639	1706
EBI214625	EBI	1980	district	Ethiopia	Landrace	C. arietinum	SNNP	Wolayita	Humbo	214625	37.7553	6.735	1853
EBI214728	EBI	1980	district	Ethiopia	Landrace	C. arietinum	Amara	N/Wello	Wadla	214728	39.1528	11.7606	3198
EBI214729	EBI	1980	district	Ethiopia	Landrace	C. arietinum	Amara	N/Wello	Wadla	214729	39.1528	11.7606	3198
EBI214730	EBI	1980	district	Ethiopia	Landrace	C. arietinum	Amara	N/Wello	Dawuntina Delanta	214730	39.2117	11.5925	2955
EBI214733	EBI	1980	district	Ethiopia	Landrace	C. arietinum	Amara	N/Wello	Sayint	214733	39.235	11.2275	2834
EBI214916	EBI	1980	district	Ethiopia	Landrace	C. arietinum	Amara	N/Showa	MORETNA JIRU	214916	39.15	9.88333	2133
EBI214917	EBI	1970	district	Ethiopia	Landrace	C. arietinum	Amara	N/Showa	Mafudmezezo Mojana	214917	39.85	9.88333	1615
EBI215032	EBI	1980	district	Ethiopia	Landrace	C. arietinum	Oromiya	Borena	Yabello	215032	39.4667	5.05	1089
EBI215188	EBI	1980	district	Ethiopia	Landrace	C. arietinum	Amara	S/Wello	Tehuledere	215188	39.6333	11.3833	2154
EBI215189	EBI	1980	district	Ethiopia	Landrace	C. arietinum	Amara	N/Wello	Habru	215189	39.6	11.7833	1860
EBI215290	EBI	1980	district	Ethiopia	Landrace	C. arietinum	Amara	E/Gojam	Enebise Sar Midir	215290	38.2681	10.8694	2592
EBI215667	EBI	1980	district	Ethiopia	Landrace	C. arietinum	Amara	Oromiya zone	Bati	215667	39.8333	11.1833	2522
EBI216853	EBI	1980	district	Ethiopia	Landrace	C. arietinum	Oromiya	Arsi	Ticho	216853	39.5139	7.83472	2718
EBI216856	EBI	1980	district	Ethiopia	Landrace	C. arietinum	Oromiya	Arsi	Merti	216856	39.9	8.65278	1281
EBI219797	EBI	1980	district	Ethiopia	Landrace	C. arietinum	Tigray	Central zone	Laelay Maychew	219797	38.75	14.1667	1950
EBI219799	EBI	1980	district	Ethiopia	Landrace	C. arietinum	Tigray	Central zone	Laelay Maychew	219799	38.6833	14.0833	2026
EBI219800	EBI	1980	district	Ethiopia	Landrace	C. arietinum	Tigray	Central zone	Adwa	219800	38.75	14.15	2017
EBI219803	EBI	1980	district	Ethiopia	Landrace	C. arietinum	Tigray	Western zone	Tahtay Koraro	219803	38.2833	14.1333	1880
EBI219804	EBI	1980	district	Ethiopia	Landrace	C. arietinum	Tigray	Central zone	Laelay Maychew	219804	38.7333	14.0167	1945
EBI221696	EBI	1980	district	Ethiopia	Landrace	C. arietinum	Tigray	Southern zone	Enderta	221696	39.5094	12.4697	2366
EBI222863	EBI	1980	district	Ethiopia	Landrace	C. arietinum	Gambella	Zone 1	Gambella	222863	34.8881	8.25333	910
EBI223064	EBI	1980	district	Ethiopia	Landrace	C. arietinum	Amara	Agew Awi	Ankesha	223064	36.8925	10.8506	2383
EBI223143	EBI	1980	district	Ethiopia	Landrace	C. arietinum	Tigray	Eastern zone	Wukro	223143	39.75	12.75	1587
EBI223286	EBI	1980	district	Ethiopia	Landrace	C. arietinum	Oromiya	W/Hararghe	Guba Koricha	223286	39.5167	11.7333	3411
EBI225740	EBI	1980	district	Ethiopia	Landrace	C. arietinum	SNNP	N/Omo	Boreda Abaya	225740	37.0333	6.56667	950
EBI225872	EBI	1980	district	Ethiopia	Landrace	C. arietinum	Amara	Oromiya zone	Bati	225872	40	11.2	1598
EBI225873	EBI	1980	district	Ethiopia	Landrace	C. arietinum	Amara	N/Showa	Debresina	225873	38.6833	10.7833	2049
EBI225874	EBI	1980	district	Ethiopia	Landrace	C. arietinum	Amara	N/Showa	Debresina	225874	38.65	10.7833	1732
EBI225875	EBI	1980	district	Ethiopia	Landrace	C. arietinum	Amara	S/Wello	Legambo	225875	39.1794	10.8789	2974
EBI225876	EBI	1980	district	Ethiopia	Landrace	C. arietinum	Amara	S/Wello	Kelala	225876	38.8833	10.7	2336
EBI225877	EBI	1980	district	Ethiopia	Landrace	C. arietinum	Amara	S/Wello	Kelala	225877	38.8	10.6167	2360
EBI225878	EBI	1980	district	Ethiopia	Landrace	C. arietinum	Amara	N/Showa	Debresina	225878	38.75	10.6	2412
EBI225883	EBI	1980	district	Ethiopia	Landrace	C. arietinum	Amara	S/Gonder	Este	225883	37.8833	11.4	2437
EBI225887	EBI	1980	district	Ethiopia	Landrace	C. arietinum	Amara	N/Gonder	Dembia	225887	37.2333	12.5333	1831
EBI225890	EBI	1980	district	Ethiopia	Landrace	C. arietinum	Amara	W/Gojam	Bahir Dar Zuria	225890	37.55	11.4833	1686
EBI227154	EBI	1980	district	Ethiopia	Landrace	C. arietinum	Amara	S/Gonder	Libo Kemkem	227154	37.6833	11.9167	1818
EBI227972	EBI	1980	district	Ethiopia	Landrace	C. arietinum	SNNP	Wolayita	Damot Gale	227972	37.25	7.66667	1739
EBI228198	EBI	1980	district	Ethiopia	Landrace	C. arietinum	SNNP	Guraghe	Korir Gedebanona Geta	228198	38.1286	7.30972	1815
EBI228199	EBI	1980	district	Ethiopia	Landrace	C. arietinum	Oromiya	W/Showa	Dawo	228199	38.8039	5.6875	1598
EBI228200	EBI	1980	district	Ethiopia	Landrace	C. arietinum	Oromiya	W/Showa	Walisona Goro	228200	37.9667	8.48333	1951
EBI228201	EBI	1980	district	Ethiopia	Landrace	C. arietinum	Oromiya	W/Showa	Walisona Goro	228201	37.9167	8.45	1883
EBI228288	EBI	1980	district	Ethiopia	Landrace	C. arietinum	Amara	Agew Awi	Dangla	228288	36.5394	11.2775	1243
EBI228289	EBI	1980	district	Ethiopia	Landrace	C. arietinum	Amara	E/Gojam	Debre Markos	228289	37.8067	10.3469	2486
EBI228291	EBI	1980	district	Ethiopia	Landrace	C. arietinum	Amara	Agew Awi	Dangla	228291	36.7144	11.2969	1992
EBI228292	EBI	1980	district	Ethiopia	Landrace	C. arietinum	Amara	S/Gonder	FARTA	228292	38.0333	11.8667	2562
EBI228295	EBI	1980	district	Ethiopia	Landrace	C. arietinum	Amara	E/Gojam	Awabel	228295	37.6667	10.2667	2194
EBI228296	EBI	1980	district	Ethiopia	Landrace	C. arietinum	Amara	E/Gojam	Awabel	228296	37.7333	10.5667	2745
EBI228297	EBI	1980	district	Ethiopia	Landrace	C. arietinum	Amara	W/Gojam	Bure Wembera	228297	37.0617	10.7161	2125
EBI228298	EBI	1980	district	Ethiopia	Landrace	C. arietinum	Amara	N/Gonder	Dabat	228298	37.7667	12.9833	2597
EBI228300	EBI	1980	district	Ethiopia	Landrace	C. arietinum	Amara	Agew Awi	Dangla	228300	36.6728	11.2625	1844
EBI228793	EBI	1980	district	Ethiopia	Landrace	C. arietinum	Oromiya	E/Hararghe	Meta	228793	42.1153	9.25972	2046
EBI228900	EBI	1980	district	Ethiopia	Landrace	C. arietinum	Oromiya	Illubabor	Darimu	228900	36.1847	8.61639	1858
EBI229703	EBI	1980	district	Ethiopia	Landrace	C. arietinum	Amara	Agew Awi	Banja	229703	36.9297	10.9611	2751
EBI229956	EBI	1980	district	Ethiopia	Landrace	C. arietinum	Oromiya	Bale	Nensebo	229956	39.5	7.06667	2581
EBI229958	EBI	1980	district	Ethiopia	Landrace	C. arietinum	Oromiya	Bale	Mennana Harena Bulu	229958	39.6	6.61667	1719
EBI229960	EBI	1980	district	Ethiopia	Landrace	C. arietinum	Oromiya	Bale	Goro	229960	38.7175	9.19056	2615
EBI229961	EBI	1980	district	Ethiopia	Landrace	C. arietinum	Oromiya	Bale	Ginir	229961	40.6833	7.13333	1876
EBI230253	EBI	1980	district	Ethiopia	Landrace	C. arietinum	Benishangul & Gumuz	Metekel	Dangur	230253	35.9631	11.4283	1674
EBI230795	EBI	1980	district	Ethiopia	Landrace	C. arietinum	Somali	Jigjiga	Jigjiga	230795	42.6	9.5	2058
EBI231327	EBI	1980	district	Ethiopia	Landrace	C. arietinum	Oromiya	Arsi	Merti	231327	39.8333	8.58333	1430
EBI231328	EBI	1980	district	Ethiopia	Landrace	C. arietinum	Oromiya	Arsi	Jeju	231328	39.8333	8.58333	1430
EBI231330	EBI	1980	district	Ethiopia	Landrace	C. arietinum	Oromiya	Arsi	Jeju	231330	39.8972	8.64444	1291
EBI231332	EBI	1990	district	Ethiopia	Landrace	C. arietinum	Oromiya	N/Showa	Berehna Aleltu	231332	39.0833	9.23333	2973
EBI231454	EBI	1990	district	Ethiopia	Landrace	C. arietinum	Somali	Jigjiga	Jigjiga	231454	42.7961	9.36111	1649
EBI232206	EBI	1990	district	Ethiopia	Landrace	C. arietinum	Oromiya	Arsi	Merti	232206	39.8667	8.61944	1308
EBI232207	EBI	1990	district	Ethiopia	Landrace	C. arietinum	Oromiya	Arsi	Merti	232207	39.85	8.60556	1347
EBI232287	EBI	1990	district	Ethiopia	Landrace	C. arietinum	Eritrea	Hamasen	A.Hamasen	232287	37.0167	15.25	841
EBI233352	EBI	1990	district	Ethiopia	Landrace	C. arietinum	Eritrea	Hamasen	S.Hamasen	233352	37.8333	15.25	832
EBI233571	EBI	1990	district	Ethiopia	Landrace	C. arietinum	Eritrea	Seraye	Adiqualla	233571	38.8333	14.6394	1977
EBI233573	EBI	1990	district	Ethiopia	Landrace	C. arietinum	Eritrea	Seraye	Adiqualla	233573	38.8172	14.8836	2003
EBI234852	EBI	1990	district	Ethiopia	Landrace	C. arietinum	Oromiya	Illubabor	Bedele	234852	36.3433	8.47361	2097
EBI235031	EBI	1990	district	Ethiopia	Landrace	C. arietinum	Amara	S/Wello	Tehuledere	235031	39.6333	11.2167	2578
EBI235033	EBI	1990	district	Ethiopia	Landrace	C. arietinum	Amara	N/Wello	Guba Lafto	235033	39.5333	11.8167	1831
EBI235034	EBI	1990	district	Ethiopia	Landrace	C. arietinum	Amara	N/Wello	Habru	235034	39.75	11.0667	1823
EBI235393	EBI	1990	district	Ethiopia	Landrace	C. arietinum	Tigray	Central zone	Kola Temben	235393	39.0833	13.7	2041
EBI235394	EBI	1990	district	Ethiopia	Landrace	C. arietinum	Tigray	Central zone	Kola Temben	235394	39.15	13.6	2853
EBI235397	EBI	1990	district	Ethiopia	Landrace	C. arietinum	Tigray	Southern zone	Enderta	235397	39.2667	13.0667	1875
EBI235398	EBI	1990	district	Ethiopia	Landrace	C. arietinum	Tigray	Southern zone	Mekele	235398	39.4531	13.4989	2034
EBI235720	EBI	1990	district	Ethiopia	Landrace	C. arietinum	SNNP	Bench Maji	Konso Speshal District	235720	37.5167	5.56667	1591
EBI235721	EBI	1990	district	Ethiopia	Landrace	C. arietinum	SNNP	Bench Maji	Konso Speshal District	235721	37.5333	5.58333	1678
EBI235826	EBI	1990	district	Ethiopia	Landrace	C. arietinum	Amara	N/Gonder	Alefa	235826	36.4333	12.2833	918
EBI235963	EBI	1990	district	Ethiopia	Landrace	C. arietinum	Oromiya	Borena	Liben	235963	41.4428	4.50694	500
EBI236193	EBI	1990	district	Ethiopia	Landrace	C. arietinum	Amara	N/Wello	Kobo	236193	39.6361	12.1547	1500
EBI236454	EBI	1990	district	Ethiopia	Landrace	C. arietinum	Amara	N/Showa	Mafudmezezo Mojana	236454	39.5228	9.935	2756
EBI236457	EBI	1990	district	Ethiopia	Landrace	C. arietinum	Tigray	Central zone	Kola Temben	236457	39.1667	13.5833	2291
EBI236458	EBI	1990	district	Ethiopia	Landrace	C. arietinum	Tigray	Eastern zone	Wukro	236458	39.6075	13.7794	1972
EBI236461	EBI	1990	district	Ethiopia	Landrace	C. arietinum	Tigray	Eastern zone	Wukro	236461	39.6031	13.7703	2042
EBI236462	EBI	1990	district	Ethiopia	Landrace	C. arietinum	Tigray	Central zone	Enticho	236462	38.75	14.1667	1950
EBI236468	EBI	1990	district	Ethiopia	Landrace	C. arietinum	Tigray	TAHTAY KORARO	ENDASELASIE	236468	39.4333	12.7667	2637
EBI236473	EBI	1990	district	Ethiopia	Landrace	C. arietinum	Amara	N/Gonder	Lay Armachiho	236473	37.5072	12.6742	2481
EBI236474	EBI	1990	district	Ethiopia	Landrace	C. arietinum	Amara	N/Gonder	Gonder zuria	236474	37.5389	12.4011	1954
EBI236476	EBI	1990	district	Ethiopia	Landrace	C. arietinum	Amara	N/Gonder	Gonder zuria	236476	37.5772	12.3458	2020
EBI236478	EBI	1990	district	Ethiopia	Landrace	C. arietinum	Amara	S/Gonder	Libo Kemkem	236478	37.6833	11.9167	1818
EBI236480	EBI	1990	district	Ethiopia	Landrace	C. arietinum	Amara	W/Gojam	Adet	236480	37.4903	11.2667	2203
EBI236482	EBI	1990	district	Ethiopia	Landrace	C. arietinum	Tigray	Western zone	Atsigede Tsimbila	236482	38.1783	13.9086	1731
EBI236489	EBI	1990	district	Ethiopia	Landrace	C. arietinum	Amara	N/Showa	Siyadebrina Wayu	236489	39.1861	9.76639	2640
EBI236492	EBI	1990	district	Ethiopia	Landrace	C. arietinum	Amara	E/Gojam	Enemay	236492	38.15	10.5	2482
EBI236881	EBI	1990	district	Ethiopia	Landrace	C. arietinum	Amara	N/Showa	Moretna Jiru	236881	39.15	9.88333	2133
EBI236883	EBI	1990	district	Ethiopia	Landrace	C. arietinum	Oromiya	N/Showa	Were Jarso	236883	38.2833	9.96667	2486
EBI236886	EBI	1990	district	Ethiopia	Landrace	C. arietinum	Oromiya	W/Showa	Jeldu	236886	38.1611	9.55611	1788
EBI236887	EBI	1990	district	Ethiopia	Landrace	C. arietinum	Oromiya	W/Showa	Welisona Goro	236887	38.65	8.58333	2134
EBI237056	EBI	1990	district	Ethiopia	Landrace	C. arietinum	Amara	N/Showa	Minijar Shenkora	237056	39.3333	8.83333	2079
EBI237513	EBI	1990	district	Ethiopia	Landrace	C. arietinum	Tigray	Central zone	Laelay Maychew	237513	38.75	14.1667	1950
EBI238262	EBI	1990	district	Ethiopia	Landrace	C. arietinum	Tigray	Central zone	Enticho	238262	39.5833	13.0667	2771
EBI238264	EBI	1990	district	Ethiopia	Landrace	C. arietinum	Tigray	Western zone	Tahitay Adiyabo	238264	38.15	14.1	1543
EBI238265	EBI	1990	district	Ethiopia	Landrace	C. arietinum	Tigray	Western zone	Tahitay Adiyabo	238265	38.15	14.1	1543
EBI240041	EBI	1990	district	Ethiopia	Landrace	C. arietinum	Oromiya	N/Showa	Were Jarso	240041	38.3714	9.88944	2527
EBI240050	EBI	1990	district	Ethiopia	Landrace	C. arietinum	Amara	E/Gojam	Enarj Enawga	240050	38.1853	10.4894	2541
EBI240077	EBI	1990	district	Ethiopia	Landrace	C. arietinum	Amara	W/Gojam	Bahir Dar Zuria	240077	37.4178	11.5344	1718
EBI240078	EBI	1990	district	Ethiopia	Landrace	C. arietinum	Amara	W/Gojam	Bahir Dar Zuria	240078	37.4569	11.525	1684
EBI240088	EBI	0	district	Ethiopia	Landrace	C. arietinum	Oromiya	E/Showa	Boset	240088	39.4294	8.66111	1428
EBI241126	EBI	2000	district	Ethiopia	Landrace	C. arietinum	Oromiya	S/Wello	Habro	241126	40.6064	8.83806	1819
EBI241127	EBI	2000	district	Ethiopia	Landrace	C. arietinum	Somali	Jigjiga	Jigjiga	241127	42.62	9.505	1963
EBI241803	EBI	2000	district	Ethiopia	Landrace	C. arietinum	Amara	N/Wello	Meket	241803	39.0667	12.0667	2552
ICC8607	ICRISAT	1970	district	Ethiopia	landrace	C. arietinum		Awasa;	Haykoch & Butajira	0	38.48	7.06	1679	iCRISAT minicore
ICC12726	ICRISAT	1980	district	Ethiopia	landrace	C. arietinum		Chaso	Enuwari	0	39.21	9.95	2648
ICC12824	ICRISAT	1980	district	Ethiopia	landrace	C. arietinum		Werota		0	37.7	11.9	1830
ICC4853	ICRISAT	1970	country	Ethiopia	landrace	C. arietinum				0	39.6379	8.63265	1295
ICC6293	ICRISAT	1970	Country	Ethiopia	landrace	C. arietinum				0			223	An Italian collection from Ethiopia, without precise geoinformation
USAID01	USAID	2010	5-meter	Ethiopia	Landrace	C. arietinum	Oromiya	East Showa	Adaa	0	39.0039	8.81185	2043
USAID03	USAID	2010	5-meter	Ethiopia	Landrace	C. arietinum	Oromiya	East Showa	Adaa	0	38.9904	8.82547	2036
USAID06	USAID	2010	5-meter	Ethiopia	Landrace	C. arietinum	Oromiya	East Showa	Lume	0	39.1703	8.64348	1973
USAID07	USAID	2010	5-meter	Ethiopia	Landrace	C. arietinum	Amhara	North Showa	Minijar-shenkora	0	39.17	8.64303	1973
USAID08	USAID	2010	5-meter	Ethiopia	Landrace	C. arietinum	Amhara	North Showa	Minijar-shenkora	0	39.1713	8.66063	2007
USAID12	USAID	2010	5-meter	Ethiopia	Landrace	C. arietinum	Oromiya	South-west Showa	Weliso	0	38.6578	8.85233	2321
USAID13	USAID	2010	5-meter	Ethiopia	Landrace	C. arietinum	Oromiya	South-west Showa	Weliso	0	38.6516	8.76968	2185
USAID14	USAID	2010	5-meter	Ethiopia	Landrace	C. arietinum	Oromiya	South-west Showa	Kersana Malima	0	38.6045	8.6746	1966
USAID18	USAID	2010	5-meter	Ethiopia	Landrace	C. arietinum	Oromiya	South-west Showa	Kersana Malima	0	38.4939	8.63717	2289
USAID19	USAID	2010	5-meter	Ethiopia	Landrace	C. arietinum	Oromiya	South-west Showa	Kersana Malima	0	38.4826	8.65567	2254
USAID20	USAID	2010	5-meter	Ethiopia	Landrace	C. arietinum	Oromiya	South-west Showa	Kersana Malima	0	38.4841	8.65587	2252
USAID21	USAID	2010	5-meter	Ethiopia	Landrace	C. arietinum	Oromiya	North Showa	Were Jarso	0	38.3582	9.89632	2505
USAID22	USAID	2010	5-meter	Ethiopia	Landrace	C. arietinum	Oromiya	North showa	Were Jarso	0	38.2763	9.98667	2517
USAID23	USAID	2010	5-meter	Ethiopia	Landrace	C. arietinum	Oromiya	North showa	Were Jarso	0	38.8234	9.70885	2647
USAID24	USAID	2010	5-meter	Ethiopia	Landrace	C. arietinum	Amhara	East Gojam	Enemay	0	38.1766	10.4156	2473
USAID25	USAID	2010	5-meter	Ethiopia	Landrace	C. arietinum	Amhara	East Gojam	Enemay	0	38.1787	10.4139	2473
USAID26	USAID	2010	5-meter	Ethiopia	Landrace	C. arietinum	Amhara	East Gojam	Enemay	0	38.169	10.4116	2434
USAID28	USAID	2010	5-meter	Ethiopia	Landrace	C. arietinum	Amhara	East Gojam	Enemay	0	38.1785	10.6752	2512
USAID29	USAID	2010	5-meter	Ethiopia	Landrace	C. arietinum	Amhara	East Gojam	Enemay	0	38.1752	10.7132	2547
USAID30	USAID	2010	5-meter	Ethiopia	Landrace	C. arietinum	Amhara	East Gojam	Mota	0	37.7784	11.0803	2097
USAID31	USAID	2010	5-meter	Ethiopia	Landrace	C. arietinum	Amhara	East Gojam	Mota	0	37.7713	11.0608	1846
USAID32	USAID	2010	5-meter	Ethiopia	Landrace	C. arietinum	Amhara	East Gojam	Huletijun enese	0	37.7514	11.1249	1805
USAID35	USAID	2010	5-meter	Ethiopia	Landrace	C. arietinum	Amhara	West Gojam	Gonji Qolela	0	37.5952	11.2229	2277
USAID37	USAID	2010	5-meter	Ethiopia	Landrace	C. arietinum	Amhara	West Gojam	Bahir Dar Zuria	0	37.3944	11.4839	1812
USAID38	USAID	2010	5-meter	Ethiopia	Landrace	C. arietinum	Amhara	South Gonder	Kemkem	0	37.7304	12.0318	1809
USAID39	USAID	2010	5-meter	Ethiopia	Landrace	C. arietinum	Amhara	North Gonder	Maksegnit	0	37.6736	12.1876	1816
USAID41	USAID	2010	5-meter	Ethiopia	Landrace	C. arietinum	Amhara	North Gonder	Dembia	0	37.3826	12.4766	2004
USAID42	USAID	2010	5-meter	Ethiopia	Landrace	C. arietinum	Amhara	North Gonder	Dembia	0	37.3557	12.4644	1967
USAID43	USAID	2010	5-meter	Ethiopia	Landrace	C. arietinum	Amhara	North Gonder	Dembia	0	37.3582	12.4621	1967
USAID44	USAID	2010	5-meter	Ethiopia	Landrace	C. arietinum	Amhara	North Gonder	Dembia	0	37.3469	12.4452	1936
USAID46	USAID	2010	5-meter	Ethiopia	Landrace	C. arietinum	Amhara	North Gonder	Chuahit	0	37.2587	12.3552	1847
USAID47	USAID	2010	5-meter	Ethiopia	Landrace	C. arietinum	Amhara	North Gonder	Chuahit	0	37.2244	12.3238	1840
USAID49	USAID	2010	5-meter	Ethiopia	Landrace	C. arietinum	Amhara	North Gonder	Goregora	0	37.2643	12.2547	1908
USAID50	USAID	2010	5-meter	Ethiopia	Landrace	C. arietinum	Amhara	North Gonder	West Belesa	0	37.8064	12.4597	1830
USAID51	USAID	2010	5-meter	Ethiopia	Landrace	C. arietinum	Amhara	North Gonder	West Belesa	0	37.8094	12.46	1828
USAID52	USAID	2010	5-meter	Ethiopia	Landrace	C. arietinum	Amhara	North Gonder	West Belesa	0	37.8095	12.4893	1810
USAID56	USAID	2010	5-meter	Ethiopia	Landrace	C. arietinum	Amhara	South Gonder	Simada	0	38.2127	11.4879	2872
USAID57	USAID	2010	5-meter	Ethiopia	Landrace	C. arietinum	Amhara	South Gonder	Simada	0	38.2129	11.4662	2760
USAID58	USAID	2010	5-meter	Ethiopia	Landrace	C. arietinum	Amhara	South Gonder	Simada	0	38.2456	11.3954	2425
USAID59	USAID	2010	5-meter	Ethiopia	Landrace	C. arietinum	Amhara	South Gonder	Simada	0	38.2127	11.4892	2872
USAID60	USAID	2010	5-meter	Ethiopia	Landrace	C. arietinum	Amhara	East Gojam	Awabel	0	37.9466	10.4714	2724
USAID61	USAID	2010	5-meter	Ethiopia	Landrace	C. arietinum	Amhara	East Gojam	Lumame	0	38.0122	10.2261	2454
USAID62	USAID	2010	5-meter	Ethiopia	Landrace	C. arietinum	Amhara	North Gonder	Maksegnit	0	37.7236	12.0284	1810
USAID63	USAID	2010	5-meter	Ethiopia	Landrace	C. arietinum	Amhara	South Gonder	Fogera	0	37.755	12.089	1874
USAID64	USAID	2010	5-meter	Ethiopia	Landrace	C. arietinum	Amhara	South Gonder	Fogera	0	37.4649	12.4827	2039
USAID65	USAID	2010	5-meter	Ethiopia	Landrace	C. arietinum	Amhara	North Gonder	Dembia	0	37.507	12.437	1986
USAID66	USAID	2010	5-meter	Ethiopia	Landrace	C. arietinum	Amhara	North Gonder	Tseda	0	37.2792	12.2517	1843
USAID68	USAID	2010	5-meter	Ethiopia	Landrace	C. arietinum	Amhara	North Gonder	Dembia	0	37.1994	12.3498	1835
USAID69	USAID	2010	5-meter	Ethiopia	Landrace	C. arietinum	Amhara	North Gonder	West Belesa	0	37.767	12.4397	1888
USAID70	USAID	2010	5-meter	Ethiopia	Landrace	C. arietinum	Amhara	North Gonder	West Belesa	0	37.7853	12.4527	1843
USAID72	USAID	2010	5-meter	Ethiopia	Landrace	C. arietinum	Amhara	North Gonder	West Belesa	0	37.8314	12.4634	1832
USAID73	USAID	2010	5-meter	Ethiopia	Landrace	C. arietinum	Amhara	South Gonder	Ebnat	0	38.0281	12.261	2035
USAID76	USAID	2010	5-meter	Ethiopia	Landrace	C. arietinum	Amhara	North Gonder	East Belesa	0	38.0598	12.3491	1910
USAID77	USAID	2010	5-meter	Ethiopia	Landrace	C. arietinum	Amhara	South Gonder	Ebnat	0	38.0286	12.1548	2186
USAID80	USAID	2010	district	Ethiopia	Landrace	C. arietinum	Amhara	Oromiya zone	Artuma Fursi	0	40.15	10.4	1123
USAID81	USAID	2010	5-meter	Ethiopia	Landrace	C. arietinum	Oromiya	East Shewa	Gimbichu	0	39.1047	8.96573	2385
USAID82	USAID	2010	5-meter	Ethiopia	Landrace	C. arietinum	Oromiya	East Shewa	Gimbichu	0	39.0914	8.94465	2387
USAID83	USAID	2010	5-meter	Ethiopia	Landrace	C. arietinum	Oromiya	South-west Shewa	Becho	0	38.5574	8.88093	2092
USAID85	USAID	2010	5-meter	Ethiopia	Landrace	C. arietinum	Oromiya	South-west Shewa	Becho	0	38.4608	8.8462	2100
USAID86	USAID	2010	5-meter	Ethiopia	Landrace	C. arietinum	Oromiya	South-west Shewa	Becho	0	38.3868	8.83983	2012
USAID87	USAID	2010	5-meter	Ethiopia	Landrace	C. arietinum	Oromiya	South-west Shewa	Weliso	0	38.2649	8.71835	2133
USAID88	USAID	2010	5-meter	Ethiopia	Landrace	C. arietinum	Oromiya	South-west Shewa	Weliso	0	38.2351	8.61962	2245
USAID89	USAID	2010	5-meter	Ethiopia	Landrace	C. arietinum	Oromiya	South-west Shewa	Weliso	0	38.2415	8.59558	2265
USAID90	USAID	2010	5-meter	Ethiopia	Landrace	C. arietinum	Oromiya	South-west Shewa	Weliso	0	38.2669	8.60095	2207
USAID91	USAID	2010	5-meter	Ethiopia	Landrace	C. arietinum	Oromiya	South-west Shewa	Ambo	0	38.2771	8.60615	2197
USAID92	USAID	2010	5-meter	Ethiopia	Landrace	C. arietinum	Oromiya	South-west Shewa	Ambo	0	37.8848	8.89867	2592
USAID93	USAID	2010	5-meter	Ethiopia	Landrace	C. arietinum	Oromiya	South-west Shewa	Ambo	0	38.0289	8.97975	2437
W6_25898	USDA	1980	country	Ethiopia	landrace	C. arietinum				0	39.21	9.95	2648	desi; ICRISAT minicore
VE0110_0191A	VIR	1920	province	Ethiopia	landrace	C. arietinum	Addis Ababa		Addis Ababa	191	38.75	9	2305
VE0110_0191B	VIR	1920	province	Ethiopia	landrace	C. arietinum	Addis Ababa		Addis Ababa	191	38.75	9	2305
VE0111_0192	VIR	1920	province	Ethiopia	landrace	C. arietinum	Addis Ababa		Addis Ababa	192	38.75	9	2305
VE0112_0450	VIR	1920	province	Ethiopia	landrace	C. arietinum	Addis Ababa		Addis Ababa	450	38.75	9	2305
VE0113_0687	VIR	1920	province	Ethiopia	landrace	C. arietinum	Oromiya	East Hararghe	Apamas	0	42.1167	9.25	2144
VE0114_0688	VIR	1920	province	Ethiopia	landrace	C. arietinum	Addis Ababa		Addis Ababa	688	38.75	9	2305
VE0115_0689	VIR	1920	province	Ethiopia	landrace	C. arietinum	Djibouti	Dire Dawa	Dire Dawa	689	41.8333	9.5	1409
VE0116_0690	VIR	1920	province	Ethiopia	landrace	C. arietinum	Addis Ababa		Addis Ababa	0	38.75	9	2305
VE0117_0692	VIR	1920	province	Ethiopia	landrace	C. arietinum	Addis Ababa		Addis Ababa	692	38.75	9	2305
VE0118_0693	VIR	1920	province	Ethiopia	landrace	C. arietinum	Harari		Bisidemo	0	42.1	9.31667	2034
VE0119_0694	VIR	1920	province	Ethiopia	landrace	C. arietinum	Harari		Hamaresa	0	42.1167	9.3	1885
VE0120_0695	VIR	1920	province	Ethiopia	landrace	C. arietinum	Addis Ababa		Addis Ababa	0	38.75	9	2305
VE0121_0726	VIR	1920	province	Ethiopia	landrace	C. arietinum	Oromiya	East Hararghe	Gara Muleta	726	42.1	9.25	1954
VE0122_0727	VIR	1920	province	Ethiopia	landrace	C. arietinum	Oromiya	East Hararghe	Deder	727	41.4333	9.3	2316
VE0123_0728	VIR	1920	province	Ethiopia	landrace	C. arietinum	Addis Ababa		Menagesha	0	38.75	9	2305
VE0124_0729	VIR	1920	province	Ethiopia	landrace	C. arietinum	Harari		Harar	0	42.1	9.31667	2034
VE0125_0730	VIR	1920	province	Ethiopia	landrace	C. arietinum	Oromiya	West Hararghe	Chercher	730	41.15	9.21667	2294
VE0126_0731	VIR	1920	province	Ethiopia	landrace	C. arietinum	Addis Ababa		Addis Ababa	0	38.75	9	2305
VE0127_0732	VIR	1920	province	Ethiopia	landrace	C. arietinum	Addis Ababa		Addis Ababa	732	38.75	9	2305
VE0128_0733	VIR	1920	province	Ethiopia	landrace	C. arietinum	Addis Ababa		Holleta	0	38.75	9	2305
VE0129_0734	VIR	1920	province	Ethiopia	landrace	C. arietinum	Oromiya	North showa		734	38.9833	9.06667	2403
VE0130_0740	VIR	1920	province	Ethiopia	landrace	C. arietinum	Turkey			740	39.7167	50	172	Coordinates fell into Russia. Check records Ethiopia or Turkey.
VE0131_0744	VIR	1920	province	Ethiopia	landrace	C. arietinum	Eritrea	Hamasen	Keren	744	38.9167	15.3167	2340
VE0132_0745	VIR	1920	province	Ethiopia	landrace	C. arietinum	Amhara	North showa	Ankober	745	39.7167	9.58333	2409
VE0133_0746	VIR	1920	province	Ethiopia	landrace	C. arietinum	Amhara	Awi	Dangla	746	36.8167	11.25	2140
VE0134_0747	VIR	1920	province	Ethiopia	landrace	C. arietinum	Oromiya	North showa	Grar Jarso	0	38.5	9.76667	2740
VE0135_0748	VIR	1920	province	Ethiopia	landrace	C. arietinum	Oromiya	West Shewa	Gindeberet	748	38.3167	9.91667	2514
VE0136_0749	VIR	1920	province	Ethiopia	landrace	C. arietinum	Tigray	Central zone	Ismala	749	36.95	11.6	2022
VE0137_0754	VIR	1920	province	Ethiopia	landrace	C. arietinum	Tigray	Central zone	Axum	754	38.7167	14.1167	2105
VE0139_0756	VIR	1920	province	Ethiopia	landrace	C. arietinum	Amhara	North Gonder	Gonder	756	37.45	12.6	2154
VE0140_0757	VIR	1920	province	Ethiopia	landrace	C. arietinum	Eritrea	Seraye	Adi Quala	757	38.8167	14.6167	2060
VE0141_0758	VIR	1920	province	Ethiopia	landrace	C. arietinum	Amhara	North Gonder	Gonder	758	37.45	12.6	2154
VE0142_0760	VIR	1920	province	Ethiopia	landrace	C. arietinum	Eritrea	Seraye	Adi Quala	760	38.8167	14.6167	2060
VE0143_0761	VIR	1920	province	Ethiopia	landrace	C. arietinum	Oromiya	North showa	Guaha Thion	761	38.45	9.93333	2087
VE0144_0762	VIR	1920	province	Ethiopia	landrace	C. arietinum	Amhara	North showa	Moretna Jiru	762	39.05	9.75	2515
VE0145_0763	VIR	1920	province	Ethiopia	landrace	C. arietinum	Oromiya	North showa	Berehina Aleltu	763	38.9	9.78333	2625
VE0146_0764	VIR	1920	province	Ethiopia	landrace	C. arietinum	Oromiya	North showa	Guaha Thion	764	38.45	9.93333	2087
VE0147_0766	VIR	1920	province	Ethiopia	landrace	C. arietinum	Amhara	South Gonder	Goregora	766	37	12.2	1897
VE0148_0767	VIR	1920	province	Ethiopia	landrace	C. arietinum	Amhara	North Gonder	Fogera	0	37.5667	12.3333	1933
VE0149_0768	VIR	1920	province	Ethiopia	landrace	C. arietinum	Oromiya	East Hararghe	Chelenqo	768	42.1	9.25	1954
VE0150_0769	VIR	1920	province	Ethiopia	landrace	C. arietinum	Oromiya	East Hararghe	Chelenqo	769	42.1	9.25	1954
VE0151_0771	VIR	1920	province	Ethiopia	landrace	C. arietinum	Amhara	North Gonder	Dabat	771	37.7333	12.9	2743
VE0152_0772	VIR	1920	province	Ethiopia	landrace	C. arietinum	Eritrea	Hamasen	Asmara	772	38.9167	15.3167	2340
VE0153_0890	VIR	1920	province	Ethiopia	landrace	C. arietinum	Addis Ababa		Addis Ababa	0	38.75	9	2305
VE0154_1029	VIR	1920	province	Ethiopia	landrace	C. arietinum	Addis Ababa		Addis Ababa	0	38.75	9	2305
VE0155_1210	VIR	1940	province	Ethiopia	landrace	C. arietinum	Addis Ababa		Addis Ababa	1210	38.75	9	2305
VE0156_1211	VIR	1940	province	Ethiopia	landrace	C. arietinum	Addis Ababa		Addis Ababa	0	38.75	9	2305
VE0157_1404	VIR	1960	province	Ethiopia	landrace	C. arietinum	Amhara	North Gonder	Belessa	1404	37.45	12.45	1950
VE0158_1405	VIR	1960	province	Ethiopia	landrace	C. arietinum	Amhara	West Gojam	Bahir Dar Zuria	1405	37.35	11.55	1862
VE0159_1406	VIR	1960	province	Ethiopia	landrace	C. arietinum	Harari		Harar	1406	42.1167	9.3	1885
VE0161_1411	VIR	1960	province	Ethiopia	landrace	C. arietinum	SNNP	Gedio	Dilla	1411	38.3	6.4	1526
VE0162_1412	VIR	1960	province	Ethiopia	landrace	C. arietinum	Eritrea		Massawa	1412	39.4333	15.6	23
VE0163_1413	VIR	1960	province	Ethiopia	landrace	C. arietinum	Eritrea	Hamasen	Asmara	1413	38.9	15.3333	2320
VE0164_1417	VIR	1960	province	Ethiopia	landrace	C. arietinum	Eritrea	Hamasen	Asmara	1417	38.9	15.3333	2320
VE0165_1423	VIR	1960	province	Ethiopia	landrace	C. arietinum	Addis Ababa		Addis Ababa	1423	38.75	9	2305
VE0167_1583	VIR	1970	province	Ethiopia	landrace	C. arietinum	Addis Ababa		Addis Ababa	1583	38.75	9	2305
VE0168_1584	VIR	1970	province	Ethiopia	landrace	C. arietinum	Addis Ababa		Addis Ababa	1584	38.75	9	2305
VE0169_1586	VIR	1970	province	Ethiopia	landrace	C. arietinum	Addis Ababa		Addis Ababa	1586	38.75	9	2305
VE0170_2178	VIR	1980	province	Ethiopia	landrace	C. arietinum	Addis Ababa		Addis Ababa	2178	38.75	9	2305
VE0172_3036	VIR	2000	province	Ethiopia	landrace	C. arietinum				0	39.6379	8.63265	1295
VE0173_3461	VIR	1970	province	Ethiopia	landrace	C. arietinum				0	39.6379	8.63265	1295
VE0174_3587	VIR	1970	province	Ethiopia	landrace	C. arietinum	India			0	39.6379	8.63265	1295
VE1411_0002	VIR	1960	province	Ethiopia	landrace	C. arietinum	SNNP	Gedio	Dilla	0	38.3	6.4	1526
VE1413_0002	VIR	1960	province	Ethiopia	landrace	C. arietinum	Eritrea	Hamasen	Asmara	0	38.9	15.3333	2320
PK16548K	PGR-PK	2010	5-meter	Pakistan	landrace	C. arietinum				0	72.7178	32.7915	641	kabuli
PK1847D	PGR-PK	2010	5-meter	Pakistan	landrace	C. arietinum				0	67.4509	24.1429	1	desi
PK1848D	PGR-PK	2010	5-meter	Pakistan	landrace	C. arietinum				0	67.626	24.5474	9	desi
PK1849K	PGR-PK	2010	5-meter	Pakistan	landrace	C. arietinum				0	67.8104	24.6046	3	kabuli
PK1850D	PGR-PK	2010	5-meter	Pakistan	landrace	C. arietinum				0	67.9255	24.747	7	desi
PK1851K	PGR-PK	2010	5-meter	Pakistan	landrace	C. arietinum				0	67.9255	24.747	7	kabuli
PK1852K	PGR-PK	2010	5-meter	Pakistan	landrace	C. arietinum				0	68.379	25.4004	14	kabuli
PK1856K	PGR-PK	2010	5-meter	Pakistan	landrace	C. arietinum				0	68.3399	25.3988	13	kabuli
PK1859K	PGR-PK	2010	5-meter	Pakistan	landrace	C. arietinum				0	68.2683	25.3541	15	kabuli
PK1860D	PGR-PK	2010	5-meter	Pakistan	landrace	C. arietinum				0	68.5143	25.3192	13	desi
PK1865D	PGR-PK	2010	5-meter	Pakistan	landrace	C. arietinum				0	68.4249	25.3148	13	desi
PK1870K	PGR-PK	2010	5-meter	Pakistan	landrace	C. arietinum				0	68.4091	26.2503	23	kabuli
PK1871K	PGR-PK	2010	5-meter	Pakistan	landrace	C. arietinum				0	68.313	26.3057	22	kabuli
PK1873K	PGR-PK	2010	5-meter	Pakistan	landrace	C. arietinum				0	68.1253	26.8463	38	kabuli
PK1874D	PGR-PK	2010	5-meter	Pakistan	landrace	C. arietinum				0	68.0388	26.8501	36	desi
PK1875D	PGR-PK	2010	5-meter	Pakistan	landrace	C. arietinum				0	68.1151	26.8328	38	desi
PK1876K	PGR-PK	2010	5-meter	Pakistan	landrace	C. arietinum				0	68.3399	25.3988	13	kabuli
PK1878K	PGR-PK	2010	5-meter	Pakistan	landrace	C. arietinum				0	68.8482	27.7066	61	kabuli
PK1880K	PGR-PK	2010	5-meter	Pakistan	landrace	C. arietinum				0	68.7836	27.6215	64	kabuli
PK1881D	PGR-PK	2010	5-meter	Pakistan	landrace	C. arietinum				0	68.7452	27.754	58	desi
PK1885D	PGR-PK	2010	5-meter	Pakistan	landrace	C. arietinum				0	68.2179	27.564	49	desi
PK1886D	PGR-PK	2010	5-meter	Pakistan	landrace	C. arietinum				0	71.0335	31.4697	164	desi
PK1888K	PGR-PK	2010	5-meter	Pakistan	landrace	C. arietinum				0	68.7452	27.754	58	kabuli
PK1889D	PGR-PK	2010	5-meter	Pakistan	landrace	C. arietinum				0	68.7836	27.6215	64	desi
PK1891D	PGR-PK	2010	5-meter	Pakistan	landrace	C. arietinum				0	68.7452	27.754	58	desi
PK1895D	PGR-PK	2010	5-meter	Pakistan	landrace	C. arietinum				0	68.7836	27.6215	64	desi
PK1899K	PGR-PK	2010	5-meter	Pakistan	landrace	C. arietinum				0	68.4365	28.2829	61	kabuli
PK1914K	PGR-PK	2010	5-meter	Pakistan	landrace	C. arietinum				0	68.4294	28.3242	53	kabuli
PK1920D	PGR-PK	2010	5-meter	Pakistan	landrace	C. arietinum				0	68.4343	28.3332	54	desi
PK1926D	PGR-PK	2010	5-meter	Pakistan	landrace	C. arietinum				0	68.4453	28.3435	53	desi
PK1931D	PGR-PK	2010	5-meter	Pakistan	landrace	C. arietinum				0	70.6402	30.0325	117	desi
PK1932D	PGR-PK	2010	5-meter	Pakistan	landrace	C. arietinum				0	70.7364	30.1727	118	desi
PK1940D	PGR-PK	2010	5-meter	Pakistan	landrace	C. arietinum				0	72.0542	31.2389	147	desi
PK1941D	PGR-PK	2010	5-meter	Pakistan	landrace	C. arietinum				0	71.9842	31.125	149	desi
PK1948K	PGR-PK	2010	5-meter	Pakistan	landrace	C. arietinum				0	74.4494	31.1165	201	kabuli
PK1950D	PGR-PK	2010	5-meter	Pakistan	landrace	C. arietinum				0	74.3697	31.3525	205	desi
PK1983D	PGR-PK	2010	5-meter	Pakistan	landrace	C. arietinum				0	74.2497	30.9741	179	desi
PK2027D	PGR-PK	2010	5-meter	Pakistan	landrace	C. arietinum				0	69.4784	25.8577	23	desi
PK2054K	PGR-PK	2010	5-meter	Pakistan	landrace	C. arietinum				0	67.7795	26.7341	23	kabuli
PK2057K	PGR-PK	2010	5-meter	Pakistan	landrace	C. arietinum				0	67.4307	26.8836	47	kabuli
PK2063K	PGR-PK	2010	5-meter	Pakistan	landrace	C. arietinum				0	68.2704	27.748	44	kabuli
PK2098K	PGR-PK	2010	5-meter	Pakistan	landrace	C. arietinum				0	69.3189	28.0007	71	kabuli
PK2101D	PGR-PK	2010	5-meter	Pakistan	landrace	C. arietinum				0	69.3766	28.0492	75	desi
PK2105D	PGR-PK	2010	5-meter	Pakistan	landrace	C. arietinum				0	70.2989	28.4212	81	desi
PK2110K	PGR-PK	2010	5-meter	Pakistan	landrace	C. arietinum				0	74.3572	31.5546	211	kabuli
PK2117D	PGR-PK	2010	5-meter	Pakistan	landrace	C. arietinum				0	71.4687	30.1984	132	desi
PK2148D	PGR-PK	2010	5-meter	Pakistan	landrace	C. arietinum				0	71.0411	31.5236	160	desi
PK2157D	PGR-PK	2010	5-meter	Pakistan	landrace	C. arietinum				0	71.102	30.9706	139	desi
PK2187K	PGR-PK	2010	5-meter	Pakistan	landrace	C. arietinum				0	71.3514	31.4357	161	kabuli
PK2192K	PGR-PK	2010	5-meter	Pakistan	landrace	C. arietinum				0	71.6789	31.3501	159	kabuli
PK2193K	PGR-PK	2010	5-meter	Pakistan	landrace	C. arietinum				0	71.8533	31.52	163	kabuli
PK2194K	PGR-PK	2010	5-meter	Pakistan	landrace	C. arietinum				0	71.9234	31.3407	161	kabuli
PK2196D	PGR-PK	2010	5-meter	Pakistan	landrace	C. arietinum				0	71.4372	31.8472	179	desi
PK2201K	PGR-PK	2010	5-meter	Pakistan	landrace	C. arietinum				0	72.0489	31.8469	179	kabuli
PK2203K	PGR-PK	2010	5-meter	Pakistan	landrace	C. arietinum				0	72.0914	31.6016	169	kabuli
PK2206K	PGR-PK	2010	5-meter	Pakistan	landrace	C. arietinum				0	71.8726	31.8647	177	kabuli
PK2208D	PGR-PK	2010	5-meter	Pakistan	landrace	C. arietinum				0	72.0964	32.0605	180	desi
PK2209K	PGR-PK	2010	5-meter	Pakistan	landrace	C. arietinum				0	71.8904	32.3347	204	kabuli
PK2215D	PGR-PK	2010	5-meter	Pakistan	landrace	C. arietinum				0	71.8764	32.8216	335	desi
PK2218D	PGR-PK	2010	5-meter	Pakistan	landrace	C. arietinum				0	71.4496	32.2118	183	desi
PK2225D	PGR-PK	2010	5-meter	Pakistan	landrace	C. arietinum				0	72.3621	33.7687	358	desi
PK2237D	PGR-PK	2010	5-meter	Pakistan	landrace	C. arietinum				0	71.8436	32.0883	177	desi
PK2260K	PGR-PK	2010	5-meter	Pakistan	landrace	C. arietinum				0	73.0791	31.4187	175	kabuli
PK2275D	PGR-PK	2010	5-meter	Pakistan	landrace	C. arietinum				0	73.075	31.4289	174	desi
PK2287D	PGR-PK	2010	5-meter	Pakistan	landrace	C. arietinum				0	73.075	31.4289	174	desi
PK2354D	PGR-PK	2010	5-meter	Pakistan	landrace	C. arietinum				0	71.6833	29.3957	116	desi
PK2376D	PGR-PK	2010	5-meter	Pakistan	landrace	C. arietinum				0	72.119	31.6643	169	desi
PK2417D	PGR-PK	2010	5-meter	Pakistan	landrace	C. arietinum				0	72.1025	31.5649	171	desi
PK2437K	PGR-PK	2010	5-meter	Pakistan	landrace	C. arietinum				0	71.605	32.0794	188	kabuli
PK2486D	PGR-PK	2010	5-meter	Pakistan	landrace	C. arietinum				0	73.3298	33.3005	444	desi
PK2497D	PGR-PK	2010	5-meter	Pakistan	landrace	C. arietinum				0	72.4199	32.9298	455	desi
PK2507D	PGR-PK	2010	5-meter	Pakistan	landrace	C. arietinum				0	73.2588	29.9992	147	desi
PK2522K	PGR-PK	2010	5-meter	Pakistan	landrace	C. arietinum				0	71.5323	31.1062	147	kabuli
PK2533D	PGR-PK	2010	5-meter	Pakistan	landrace	C. arietinum				0	71.7857	32.7407	392	desi
PK2554D	PGR-PK	2010	5-meter	Pakistan	landrace	C. arietinum				0	71.6528	31.2832	163	desi
PK3123K	PGR-PK	2010	5-meter	Pakistan	landrace	C. arietinum				0	72.167	32.1614	176	kabuli
PK3126D	PGR-PK	2010	5-meter	Pakistan	landrace	C. arietinum				0	70.6389	30.0384	120	desi
TKBT154	AARI	2000	province	Turkey	landrace	C. arietinum	ADANA			0	35.5945	37.4617	427
TKBT155	AARI	2000	province	Turkey	landrace	C. arietinum	ESKÄ°ÅžEHÄ°R			0	31.079	39.5988	949
TKBT156	AARI	2000	province	Turkey	landrace	C. arietinum	ESKÄ°ÅžEHÄ°R			0	31.079	39.5988	949
TKBT157	AARI	2000	province	Turkey	landrace	C. arietinum	ADANA			0	35.5945	37.4617	427
TKBT158	AARI	2000	province	Turkey	landrace	C. arietinum	ESKÄ°ÅžEHÄ°R			0	31.079	39.5988	949
TKBT159	AARI	1990	province	Turkey	landrace	C. arietinum	SÄ°VAS			0	37.3173	39.569	1429
TKBT160	AARI	2000	province	Turkey	landrace	C. arietinum	ADANA			0	35.5945	37.4617	427
TKBT161	AARI	1990	province	Turkey	landrace	C. arietinum	ADANA			0	35.5945	37.4617	427
TKBT162	AARI	1980	province	Turkey	landrace	C. arietinum	KARS			0	43.0655	40.474	1945
TKBT163	AARI	2000	province	Turkey	landrace	C. arietinum	BÄ°LECÄ°K			0	30.1184	40.1146	271
TKBT164	AARI	1990	province	Turkey	landrace	C. arietinum	TEKÄ°RDAÄž			0	27.4449	41.1119	169
TKBT165	AARI	1990	province	Turkey	landrace	C. arietinum	BÄ°LECÄ°K			0	30.1184	40.1146	271
TKBT166	AARI	2000	province	Turkey	landrace	C. arietinum	ESKÄ°ÅžEHÄ°R			0	31.079	39.5988	949
TKBT167	AARI	1990	province	Turkey	landrace	C. arietinum	EDÄ°RNE			0	26.6045	41.2469	16
TKBT168	AARI	2000	province	Turkey	landrace	C. arietinum	ESKÄ°ÅžEHÄ°R			0	31.079	39.5988	949
TKBT169	AARI	1990	province	Turkey	landrace	C. arietinum	IÄžDIR			0	44.0436	39.9201	863
TKBT170	AARI	2000	province	Turkey	landrace	C. arietinum	OSMANÄ°YE			0	36.2473	37.2666	205
TKBT171	AARI	2000	province	Turkey	landrace	C. arietinum	ESKÄ°ÅžEHÄ°R			0	31.079	39.5988	949
TKBT172	AARI	1990	province	Turkey	landrace	C. arietinum	Ã‡ANKIRI			0	33.4261	40.6899	1210
TKBT173	AARI	2000	province	Turkey	landrace	C. arietinum	ESKÄ°ÅžEHÄ°R			0	31.079	39.5988	949
TKBT174	AARI	1990	province	Turkey	landrace	C. arietinum	KASTAMONU			0	33.67	41.4905	871
TKBT175	AARI	1990	province	Turkey	landrace	C. arietinum	YOZGAT			0	35.252	39.6623	1138
TKBT176	AARI	1990	province	Turkey	landrace	C. arietinum	TUNCELÄ°			0	39.5116	39.1886	1708
TKBT177	AARI	1990	province	Turkey	landrace	C. arietinum	ÅžIRNAK			0	42.6147	37.5066	1010
TKBT178	AARI	1990	province	Turkey	landrace	C. arietinum	GÃœMÃœÅžHANE			0	39.4132	40.3325	1817
TKBT179	AARI	1990	province	Turkey	landrace	C. arietinum	ANKARA			0	32.6169	39.7957	1129
TKBT180	AARI	1980	province	Turkey	landrace	C. arietinum	ERZÄ°NCAN			0	39.3175	39.6646	1400
TKBT181	AARI	1990	province	Turkey	landrace	C. arietinum	KIRÅžEHÄ°R			0	34.1677	39.3158	1257
TKBT182	AARI	1990	province	Turkey	landrace	C. arietinum	Ã‡ORUM			0	34.662	40.5663	800
TKBT183	AARI	1990	province	Turkey	landrace	C. arietinum	ADANA			0	35.5945	37.4617	427
TKBT184	AARI	1990	province	Turkey	landrace	C. arietinum	KIRKLARELÄ°			0	27.4445	41.6812	221
TKBT185	AARI	1990	province	Turkey	landrace	C. arietinum	Ã‡ANAKKALE			0	26.7511	40.0566	457
TKBT186	AARI	1980	province	Turkey	landrace	C. arietinum	ANTALYA			0	30.9202	36.7984	0	Lat and Long reversed.
TKBT187	AARI	1980	province	Turkey	landrace	C. arietinum	KARAMAN			0	33.1932	37.0446	1321
TKBT188	AARI	1990	province	Turkey	landrace	C. arietinum	ANKARA			0	32.6169	39.7957	1129
TKBT189	AARI	1990	province	Turkey	landrace	C. arietinum	ZONGULDAK			0	31.7894	41.4535	56
TKBT190	AARI	1990	province	Turkey	landrace	C. arietinum	DENÄ°ZLÄ°			0	29.2629	37.7345	852
TKBT191	AARI	1990	province	Turkey	landrace	C. arietinum	ESKÄ°ÅžEHÄ°R			0	31.079	39.5988	949
TKBT192	AARI	1990	province	Turkey	landrace	C. arietinum	ESKÄ°ÅžEHÄ°R			0	31.079	39.5988	949
TKBT193	AARI	1990	province	Turkey	landrace	C. arietinum	Ã‡ANAKKALE			0	26.7511	40.0566	457
TKBT194	AARI	1980	province	Turkey	landrace	C. arietinum	ISPARTA			0	30.9515	37.9225	1108
TKBT195	AARI	1970	province	Turkey	landrace	C. arietinum	HATAY			0	36.2565	36.4421	378
TKBT196	AARI	1980	province	Turkey	landrace	C. arietinum	ELAZIÄž			0	39.4261	38.6772	910
TKBT197	AARI	1980	province	Turkey	landrace	C. arietinum	Ä°Ã‡EL			0	33.8268	36.692	1665
TKBT198	AARI	1980	province	Turkey	landrace	C. arietinum	NEVÅžEHÄ°R			0	34.6914	38.8106	1172
TKBT199	AARI	1980	province	Turkey	landrace	C. arietinum	ANTALYA			0	30.9202	36.7984	0	Lat and Long reversed.
TKBT200	AARI	1980	province	Turkey	landrace	C. arietinum	SAKARYA			0	30.539	40.7398	44
TKBT201	AARI	1980	province	Turkey	landrace	C. arietinum	BALIKESÄ°R			0	27.8649	39.6757	314
TKBT202	AARI	1980	province	Turkey	landrace	C. arietinum	ADIYAMAN			0	38.3353	37.8043	694
TKBT203	AARI	1990	province	Turkey	landrace	C. arietinum	BOLU			0	31.6694	40.6018	1357
TKBT204	AARI	1980	province	Turkey	landrace	C. arietinum	ELAZIÄž			0	39.4261	38.6772	910
TKBT205	AARI	1990	province	Turkey	landrace	C. arietinum	KAYSERÄ°			0	35.8575	38.6782	1704
TKBT207	AARI	1980	province	Turkey	landrace	C. arietinum	KÃœTAHYA			0	29.5873	39.2723	1147
TKBT208	AARI	1980	province	Turkey	landrace	C. arietinum	HATAY			0	36.2565	36.4421	378
TKBT209	AARI	1980	province	Turkey	landrace	C. arietinum	KÃœTAHYA			0	29.5873	39.2723	1147
TKBT210	AARI	1980	province	Turkey	landrace	C. arietinum	AFYON			0	30.6564	38.6227	1303
TKBT211	AARI	1980	province	Turkey	landrace	C. arietinum	ÅžANLIURFA			0	39.1043	37.2509	622
TKBT212	AARI	1980	province	Turkey	landrace	C. arietinum	BURDUR			0	30.0913	37.4217	1097
TKBT214	AARI	1980	province	Turkey	landrace	C. arietinum	ESKÄ°ÅžEHÄ°R			0	31.079	39.5988	949
TKBT215	AARI	1980	province	Turkey	landrace	C. arietinum	ADAPAZARI			0	30.4033	40.7806	48
TKBT216	AARI	1980	province	Turkey	landrace	C. arietinum	ADIYAMAN			0	38.3353	37.8043	694
TKBT217	AARI	1980	province	Turkey	landrace	C. arietinum	TOKAT			0	36.6046	40.3658	819
TKBT219	AARI	2000	province	Turkey	landrace	C. arietinum	ESKÄ°ÅžEHÄ°R			0	31.079	39.5988	949
TKBT220	AARI	1980	province	Turkey	landrace	C. arietinum	ESKÄ°ÅžEHÄ°R			0	31.079	39.5988	949
TKBT221	AARI	1980	province	Turkey	landrace	C. arietinum	AMASYA			0	35.7204	40.6909	720
TKBT222	AARI	2000	province	Turkey	landrace	C. arietinum	ADANA			0	35.5945	37.4617	427
TKBT223	AARI	1980	province	Turkey	landrace	C. arietinum	KAHRAMANMARAÅž			0	36.9853	37.922	937
TKBT224	AARI	2000	province	Turkey	landrace	C. arietinum	MANÄ°SA			0	28.1485	38.7645	338
TKBT225	AARI	1980	province	Turkey	landrace	C. arietinum	GAZÄ°ANTEP			0	37.3437	37.0924	922
TKBT226	AARI	1980	province	Turkey	landrace	C. arietinum	MARDÄ°N			0	40.8994	37.3666	1115
TKBT227	AARI	1980	province	Turkey	landrace	C. arietinum	NÄ°ÄžDE			0	34.7389	37.9533	1433
TKBT228	AARI	1970	province	Turkey	landrace	C. arietinum	SÄ°Ä°T			0	42.183	37.9489	601
TKBT229	AARI	1970	province	Turkey	landrace	C. arietinum	Ã‡ORUM			0	34.662	40.5663	800
TKBT230	AARI	1970	province	Turkey	landrace	C. arietinum	KOCAELÄ°			0	29.8943	40.8583	393
TKBT231	AARI	1970	province	Turkey	landrace	C. arietinum	BATMAN			0	41.4083	38.0034	554
TKBT232	AARI	2010	province	Turkey	landrace	C. arietinum	HAKKARÄ°			0	44.1085	37.4345	2165
TKBT233	AARI	1980	province	Turkey	landrace	C. arietinum	BURDUR			0	30.0913	37.4217	1097
TKBT234	AARI	1980	province	Turkey	landrace	C. arietinum	ADIYAMAN			0	38.3353	37.8043	694
TKBT241	AARI	1970	province	Turkey	landrace	C. arietinum	ESKÄ°ÅžEHÄ°R			0	31.079	39.5988	949
TKBT242	AARI	1970	province	Turkey	landrace	C. arietinum	GAZÄ°ANTEP			0	37.3437	37.0924	922
TKBT244	AARI	1970	province	Turkey	landrace	C. arietinum	MALATYA			0	38.1179	38.5135	762
TKBT245	AARI	1970	province	Turkey	landrace	C. arietinum	DÄ°YARBAKIR			0	40.3467	38.1357	707
TKBT246	AARI	1970	province	Turkey	landrace	C. arietinum	BÄ°TLÄ°S			0	42.4016	38.5502	1634
TKBT247	AARI	1970	province	Turkey	landrace	C. arietinum	GAZÄ°ANTEP			0	37.3437	37.0924	922
TKBT248	AARI	1970	province	Turkey	landrace	C. arietinum	DÄ°YARBAKIR			0	40.3467	38.1357	707
TKBT249	AARI	1970	province	Turkey	landrace	C. arietinum	DÄ°YARBAKIR			0	40.3467	38.1357	707
TKBT250	AARI	1960	province	Turkey	landrace	C. arietinum	GÄ°RESUN			0	38.5898	40.5746	1469
VT0003_0344	VIR	1920	province	Turkey	landrace	C. arietinum	Turkey			344	32.5	39.8333	1057
VT0005_0347	VIR	1920	province	Turkey	landrace	C. arietinum	Afyonkarahisar			347	30.5333	38.75	1049
VT0006_0348	VIR	1920	province	Turkey	landrace	C. arietinum	Eskisehir			348	31	39.6667	1039
VT0007_0349	VIR	1920	province	Turkey	landrace	C. arietinum	Kayseri			0	35.4667	38.7167	1056
VT0008_0349	VIR	1920	province	Turkey	landrace	C. arietinum	Kayseri			0	35.4667	38.7167	1056
VT0009_0350	VIR	1920	province	Turkey	landrace	C. arietinum	Kayseri			350	35.4667	38.7167	1056
VT0010_0351	VIR	1920	province	Turkey	landrace	C. arietinum	Konya			351	33.2833	39.0167	940
VT0011_0352	VIR	1920	province	Turkey	landrace	C. arietinum	Icel			352	34.9	36.9167	38
VT0012_0353	VIR	1920	province	Turkey	landrace	C. arietinum	Nigde			353	34.55	37.65	1477
VT0013_0354	VIR	1920	province	Turkey	landrace	C. arietinum	Nigde			354	34.3667	38	1263
VT0014_0355	VIR	1920	province	Turkey	landrace	C. arietinum	Turkey			355	27.0667	38.6	45
VT0015_0356	VIR	1920	province	Turkey	landrace	C. arietinum	Turkey			356	27.6	39.1833	230
VT0018_0361	VIR	1920	province	Turkey	landrace	C. arietinum	Yozgat			361	34.8	39.8167	1291
VT0019_0362	VIR	1920	province	Turkey	landrace	C. arietinum	Yozgat			362	34.8	39.8167	1291
VT0020_0364	VIR	1920	province	Turkey	landrace	C. arietinum	Samsun			364	36.3167	41.2833	84
VT0021_0365	VIR	1920	province	Turkey	landrace	C. arietinum	Turkey			365	34.5833	41.1167	450
VT0022_0590	VIR	1920	province	Turkey	landrace	C. arietinum	BalÄ±kesir			590	27.8667	39.6333	157
VT0025_0593	VIR	1920	province	Turkey	landrace	C. arietinum	Turkey			593	27.7	38.5	57
VT0027_0596	VIR	1920	province	Turkey	landrace	C. arietinum	Manisa			596	27.7	38.45	170
VT0028_0599	VIR	1920	province	Turkey	landrace	C. arietinum	AydÄ±n			599	28	37.75	317
VT0029_0600	VIR	1920	province	Turkey	landrace	C. arietinum	AydÄ±n			600	28	37.75	317
VT0031_0603	VIR	1920	province	Turkey	landrace	C. arietinum	Denizli			603	29.25	37.75	488
VT0033_0606	VIR	1920	province	Turkey	landrace	C. arietinum	Adana			606	30.6667	36.8833	1	Coordinates are in Antalia, not Adana
VT0035_0608	VIR	1920	province	Turkey	landrace	C. arietinum	Manisa			608	28	38.75	410
VT0037_0610	VIR	1920	province	Turkey	landrace	C. arietinum	Marash			610	36.9333	37.6	698
VT0038_0611	VIR	1920	province	Turkey	landrace	C. arietinum	Burdur			611	30	37.5	1456
VT0039_0793	VIR	1920	province	Turkey	landrace	C. arietinum	Artvin			793	41.8	41.1833	851
VT0040_0856	VIR	1920	province	Turkey	landrace	C. arietinum	Bursa			856	29.0667	40.1833	291
VT0041_0857	VIR	1920	province	Turkey	landrace	C. arietinum	Bursa			857	29.0667	40.1833	291
VT0042_0858	VIR	1920	province	Turkey	landrace	C. arietinum	Isparta			858	30.55	37.7667	1085
VT0044_0863	VIR	1920	province	Turkey	landrace	C. arietinum	Kastamonu			863	34.2	41.5	564
VT0045_0865	VIR	1920	province	Turkey	landrace	C. arietinum	Kastamonu			865	33	41.9	188
VT0046_0866	VIR	1920	province	Turkey	landrace	C. arietinum	Kastamonu			866	33.7667	41.3833	794
VT0047_0868	VIR	1920	province	Turkey	landrace	C. arietinum	Tokat			868	36.5	40.4167	1378
VT0048_0871	VIR	1920	province	Turkey	landrace	C. arietinum	Tokat			871	36.5	40.4167	1378
VT0049_0872	VIR	1920	province	Turkey	landrace	C. arietinum	Tokat			872	36.5	40.4167	1378
VT0050_0874	VIR	1920	province	Turkey	landrace	C. arietinum	Tokat			874	36.5	40.4167	1378
VT0051_0882	VIR	1920	province	Turkey	landrace	C. arietinum	Amasya			882	35.2	40.8667	828
VT0052_0883	VIR	1920	province	Turkey	landrace	C. arietinum	Marash			883	37	38	1376
VT0053_0896	VIR	1920	province	Turkey	landrace	C. arietinum	Diyarbakir			896	40.3333	38.0833	625
VT0054_0897	VIR	1920	province	Turkey	landrace	C. arietinum	Diyarbakir			897	40.3333	38.0833	625
VT0055_1558	VIR	1960	province	Turkey	landrace	C. arietinum	Eskishehir			1558	30.5	39.7833	799
VT0056_2340	VIR	1990	province	Turkey	landrace	C. arietinum	Izmir			2340	27.1333	38.4167	39
VT0057_2341	VIR	1990	province	Turkey	landrace	C. arietinum	Izmir			2341	27.1333	38.4167	39
VT0058_2374	VIR	1980	province	Turkey	landrace	C. arietinum	Izmir, market			2374	27.1333	38.4167	39
VT0059_2394	VIR	1980	province	Turkey	landrace	C. arietinum	Izmir, market			2394	27.1333	38.4167	39
VT0060_2399	VIR	1980	province	Turkey	landrace	C. arietinum	Ankara, market			2399	32.85	39.9167	885
VT0061_2412	VIR	1980	province	Turkey	landrace	C. arietinum	Ankara, market			2412	32.85	39.9167	885
VT0062_2413	VIR	1980	province	Turkey	landrace	C. arietinum	Ankara, market			2413	32.85	39.9167	885
VT0063_2438	VIR	1980	country	Turkey	landrace	C. arietinum	Turkey			2438	35.1761	39.06	1189
VT0065_2493	VIR	1980	country	Turkey	landrace	C. arietinum	Turkey			2493	35.1761	39.06	1189
VT0066_3055	VIR	2000	country	Turkey	landrace	C. arietinum	Turkey			3055	35.1761	39.06	1189
VT0068_3083	VIR	2000	country	Turkey	landrace	C. arietinum	Turkey			3083	35.1761	39.06	1189
VT0071_3200	VIR	2000	country	Turkey	landrace	C. arietinum	Turkey			3200	35.1761	39.06	1189
VT0072_3264	VIR	2000	country	Turkey	landrace	C. arietinum	Turkey			3264	35.1761	39.06	1189
VT0073_3271	VIR	2000	country	Turkey	landrace	C. arietinum	Turkey			3271	35.1761	39.06	1189
VT0075_3273	VIR	2000	country	Turkey	landrace	C. arietinum	Turkey			3273	35.1761	39.06	1189
VT0076_3274	VIR	2000	country	Turkey	landrace	C. arietinum	Turkey			3274	35.1761	39.06	1189
VT0077_3275	VIR	2000	country	Turkey	landrace	C. arietinum	Turkey			3275	35.1761	39.06	1189
VT0078_3293	VIR	2000	country	Turkey	landrace	C. arietinum	Turkey			3293	35.1761	39.06	1189
VT0080_3297	VIR	2000	country	Turkey	landrace	C. arietinum	Turkey			3297	35.1761	39.06	1189
VT0081_3298	VIR	2000	country	Turkey	landrace	C. arietinum	Turkey			3298	35.1761	39.06	1189
VT0083_3428	VIR	2000	country	Turkey	landrace	C. arietinum	Turkey			3428	35.1761	39.06	1189
VT0084_3438	VIR	2000	country	Turkey	landrace	C. arietinum	Turkey			3438	35.1761	39.06	1189
VT0085_3439	VIR	2000	country	Turkey	landrace	C. arietinum	Turkey			3439	35.1761	39.06	1189
VT0087_3442	VIR	2000	country	Turkey	landrace	C. arietinum	Turkey			3442	35.1761	39.06	1189
VT0088_3462	VIR	2000	country	Turkey	landrace	C. arietinum	Turkey			3462	35.1761	39.06	1189
VT0089_3473	VIR	2000	country	Turkey	landrace	C. arietinum	Turkey			3473	35.1761	39.06	1189
VT0091_3516	VIR	2000	country	Turkey	landrace	C. arietinum	Turkey			3516	35.1761	39.06	1189
VT0092_3517	VIR	2010	country	Turkey	landrace	C. arietinum	Turkey			3517	35.1761	39.06	1189
VT0094_3519	VIR	2010	country	Turkey	landrace	C. arietinum	Turkey			3519	35.1761	39.06	1189
VT0096_3521	VIR	2010	country	Turkey	landrace	C. arietinum	Turkey			3521	35.1761	39.06	1189
VT0098_3529	VIR	2010	country	Turkey	landrace	C. arietinum	Turkey			3529	35.1761	39.06	1189
VT0099_3530	VIR	2010	country	Turkey	landrace	C. arietinum	Turkey			3530	35.1761	39.06	1189
VT0100_3563	VIR	2010	country	Turkey	landrace	C. arietinum	Turkey			3563	35.1761	39.06	1189
VT0101_3570	VIR	2010	country	Turkey	landrace	C. arietinum	Turkey			3570	35.1761	39.06	1189
VT0102_3571	VIR	2010	country	Turkey	landrace	C. arietinum	Turkey			3571	35.1761	39.06	1189
VT0103_3572	VIR	2010	country	Turkey	landrace	C. arietinum	Turkey			3572	35.1761	39.06	1189
VT0104_3593	VIR	2010	country	Turkey	landrace	C. arietinum	Turkey			3593	35.1761	39.06	1189
VT0105_3594	VIR	2010	country	Turkey	landrace	C. arietinum	Turkey			3594	35.1761	39.06	1189
VT0106_3595	VIR	2010	country	Turkey	landrace	C. arietinum	Turkey			3595	35.1761	39.06	1189
VT0107_3596	VIR	2010	country	Turkey	landrace	C. arietinum	Turkey			3596	35.1761	39.06	1189
VT0108_3597	VIR	2010	country	Turkey	landrace	C. arietinum	Turkey			3597	35.1761	39.06	1189
VT0109_3598	VIR	2010	country	Turkey	landrace	C. arietinum	Turkey			3598	35.1761	39.06	1189
