# Supplementary material for: Hiding in plain sight: Genome-wide recombination and a dynamic accessory genome drive diversity in Fusarium oxysporum f.sp. ciceris
Source: Proc Natl Acad Sci U S A. 2023 Jun 26;120(27):e2220570120. doi: 10.1073/pnas.2220570120 (PMC10318998; doi:10.1073/pnas.2220570120)
Supplement: Supplementary file 3 — Dataset S02 (XLSX) [file pnas.2220570120.sd02.xlsx]

## Sheet: Sheet1
Supplemental Dataset 2_Fungal genome data
Strain-ID	Sample origin	Latitude	Longitude	Color in Fig. 2, 3 and S5	Subgroup	Accession No.	Organism	Raw Reads	N50	Genpme Size	Longest Scaffold	No. of scaffolds	No. of genes	Fragments	Duplicates	Absent	Singles	Intact	% present CD	including F
Fo-Et-0267	Yimer et al. 2018	14.15216 N	38.2848 E	#074FFF	N	GCA_011036395.1	Fusarium oxysporum	27867296	138209	52148307	655833	2860	21278	21	25	11	3638	3663	0.99134	0.997023
Fo-Et-0091	Bekele et al. 2021	7.11279 N	37.94909 E	#074FFF	N	GCA_011421305.1	Fusarium oxysporum	10189106	30226	53057858	275227	6914	20485	113	25	76	3481	3506	0.94885	0.979432
Fo-Et-0092	Bekele et al. 2021	7.06693 N	37.94167 E	#074FFF	N	GCA_011034265.1	Fusarium oxysporum	11565672	71816	54138379	361971	4109	20816	45	21	41	3588	3609	0.976725	0.988904
Fo-Et-0233	Yimer et al. 2018	8.62989 N	38.1946 E	#377eb8	G	GCA_011036705.1	Fusarium oxysporum	15941548	407136	52112568	1394195	1817	21184	17	30	11	3637	3667	0.992422	0.997023
Fo-Et-0179	Yimer et al. 2018	8.78216 N	39.30594 E	#377eb8	G	GCA_011035415.1	Fusarium oxysporum	26411092	171008	52738008	1164453	2514	20722	23	25	18	3629	3654	0.988904	0.995129
Fo-Et-0232	Yimer et al. 2018	8.65283 N	38.23072 E	#377eb8	G	GCA_011036945.1	Fusarium oxysporum	26998998	179789	54931869	1070776	2970	21157	11	29	12	3643	3672	0.993775	0.996752
Fo-Et-0131	Bekele et al. 2021	7.15223 N	37.7006 E	#9e9873	U	GCA_011034615.1	Fusarium oxysporum	8996424	25482	52407112	138191	3909	N/A	142	20	91	3442	3462	0.936942	0.975372
Fo-Et-0255	Yimer et al. 2018	8.84268 N	39.3233 E	#9e9873	U	GCA_011036205.1	Fusarium oxysporum	24097092	212564	53902293	1154396	2717	21385	14	27	10	3644	3671	0.994312	0.998104
Fo-Et-0095	Bekele et al. 2021	11.75532 N	38.50494 E	#bf8a93	J	GCA_011034205.1	Fusarium oxysporum	6498908	4939	51935171	30746	18823	N/A	801	9	675	2210	2219	0.600541	0.817321
Fo-Et-0063	Bekele et al. 2021	12.1122 N	39.61959 E	#bf8a93	J	GCA_011033805.1	Fusarium oxysporum	10637116	21738	52723078	621712	4752	N/A	207	22	146	3320	3342	0.904465	0.960487
Fo-Et-0096	Bekele et al. 2021	11.89286 N	37.97184 E	#bf8a93	J	GCA_011034195.1	Fusarium oxysporum	10185474	53729	52523846	273168	3556	20342	62	21	59	3553	3574	0.967253	0.984032
Fo-Et-0221	Yimer et al. 2018	8.87774 N	39.04112 E	rgb(0, 125, 125)	E	GCA_011035755.1	Fusarium oxysporum	16282034	129701	53657866	1128689	2701	20407	11	28	14	3642	3670	0.993234	0.996211
Fo-Et-0176	Yimer et al. 2018	11.35247 N	37.71684 E	rgb(0, 125, 125)	E	GCA_011035505.1	Fusarium oxysporum	32966170	182008	53689453	891602	2724	23906	29	25	24	3617	3642	0.985656	0.993505
Fo-Et-0240	Yimer et al. 2018	9.98897 N	39.23313 E	rgb(0, 125, 125)	E	GCA_011036045.1	Fusarium oxysporum	18984754	42226	53713661	231875	4682	20552	18	25	15	3637	3662	0.991069	0.99594
Fo-Et-0136	Bekele et al. 2021	8.64406 N	38.12547 E	rgb(0, 125, 125)	E	GCA_011034915.1	Fusarium oxysporum	13515224	105869	55263160	529209	4288	21337	34	26	23	3612	3638	0.984574	0.993775
Fo-Et-0257	Yimer et al. 2018	13.37845 N	39.52877 E	rgb(0, 125, 125)	E	GCA_011036215.1	Fusarium oxysporum	31811204	166748	58939176	1564176	2764	20553	17	23	15	3640	3663	0.99134	0.99594
Fo-Et-0219	Yimer et al. 2018	8.65403 N	39.16997 E	rgb(110, 203, 227)	K	GCA_011035745.1	Fusarium oxysporum	29310808	193854	53280144	914678	2341	20220	12	22	12	3649	3671	0.993505	0.996752
Fo-Et-0242	Yimer et al. 2018	10.75591 N	38.91792 E	rgb(110, 203, 227)	K	GCA_011036055.1	Fusarium oxysporum	17419148	96468	53616230	602262	3785	20210	16	20	12	3647	3667	0.992422	0.996752
Fo-Et-0080	Bekele et al. 2021	14.10851 N	38.32285 E	rgb(110, 203, 227)	K	GCA_011033955.1	Fusarium oxysporum	11818380	49708	54221411	304399	5101	21046	52	21	45	3577	3598	0.973748	0.987821
Fo-Et-0186	Yimer et al. 2018	11.18722 N	37.59631 E	rgb(127, 159, 230)	L	GCA_011035385.1	Fusarium oxysporum	21516438	257300	53526933	1168451	2875	20273	14	18	12	3651	3669	0.992963	0.996752
Fo-Et-0185	Yimer et al. 2018	11.24043 N	37.55734 E	rgb(127, 159, 230)	L	GCA_011035335.1	Fusarium oxysporum	32372538	257300	53526933	1168451	2875	20216	15	18	10	3652	3670	0.993234	0.997294
Fo-Et-0251	Yimer et al. 2018	11.84006 N	39.55851 E	rgb(148, 32, 146)	I	GCA_011036235.1	Fusarium oxysporum	31008776	51527	43104381	222035	1548	20333	56	28	35	3576	3604	0.975372	0.990528
Fo-Et-0172	Yimer et al. 2018	8.79488 N	39.33567 E	rgb(148, 32, 146)	I	GCA_011035055.1	Fusarium oxysporum	33192724	275746	52978052	1231802	2438	20353	15	23	14	3643	3666	0.992152	0.996211
Fo-Et-0090	Bekele et al. 2021	8.8187 N	40.49926 E	rgb(156, 182, 0)	T	GCA_011033835.1	Fusarium oxysporum	27997278	417072	50406061	3029914	1433	20070	12	22	5	3656	3678	0.995399	0.998647
Fo-Et-0112	Bekele et al. 2021	13.61858 N	39.13054 E	rgb(156, 182, 0)	T	GCA_011034485.1	Fusarium oxysporum	13122374	189176	51609175	749992	2150	20132	17	25	15	3638	3663	0.99134	0.99594
Fo-Et-0210	Yimer et al. 2018	8.67124 N	39.04861 E	rgb(156, 182, 0)	T	GCA_011035615.1	Fusarium oxysporum	49200366	305006	52399631	1126550	1817	20385	25	24	12	3634	3658	0.989986	0.996752
Fo-Et-0241	Yimer et al. 2018	10.84456 N	39.81282 E	rgb(156, 182, 0)	T	GCA_011036075.1	Fusarium oxysporum	13478124	219836	52509711	766742	2091	20362	48	27	26	3594	3621	0.979973	0.992963
Fo-Et-0028	Bekele et al. 2021	9.27836 N	41.16406 E	rgb(156, 182, 0)	T	GCA_011033475.1	Fusarium oxysporum	27629788	540011	52525178	3008489	3744	20807	12	28	6	3649	3677	0.995129	0.998376
Fo-Et-0146	Bekele et al. 2021	12.33472 N	37.58117 E	rgb(156, 182, 0)	T	GCA_011034785.1	Fusarium oxysporum	14380424	50637	52631399	635191	4835	20215	47	21	53	3574	3595	0.972936	0.985656
Fo-Et-0000	Bekele et al. 2021	9.41781 N	42.03592 E	rgb(156, 182, 0)	T	GCA_011032885.1	Fusarium oxysporum	11044678	45658	52789986	237487	5472	20831	61	31	56	3547	3578	0.968336	0.984844
Fo-Et-0098	Bekele et al. 2021	12.47305 N	37.03597 E	rgb(156, 182, 0)	T	GCA_011034135.1	Fusarium oxysporum	17779154	78629	56620171	647017	7065	21744	21	22	19	3633	3655	0.989175	0.994858
Fo-Et-0099	Bekele et al. 2021	12.56331 N	37.11211 E	rgb(187, 157, 67)	S	GCA_011034125.1	Fusarium oxysporum	15306826	209174	52446543	1041003	1982	20328	11	25	11	3648	3673	0.994046	0.997023
Fo-Et-0100	Bekele et al. 2021	11.5623 N	37.32896 E	rgb(187, 157, 67)	S	GCA_011034105.1	Fusarium oxysporum	18353112	237547	54160392	905336	2417	20770	10	23	13	3649	3672	0.993775	0.996482
Fo-Et-0118	Bekele et al. 2021	9.34749 N	41.98482 E	rgb(216, 72, 0)	R	GCA_011421275.1	Fusarium oxysporum	17205508	202054	51922251	1144354	2009	20378	18	23	7	3647	3670	0.993234	0.998106
Fo-Et-0169	Yimer et al. 2018	12.36575 N	37.25924 E	rgb(216, 72, 0)	R	GCA_011035075.1	Fusarium oxysporum	12167520	77366	52115144	334771	2895	20803	52	22	24	3597	3619	0.979432	0.993505
Fo-Et-0244	Yimer et al. 2018	10.63866 N	38.82021 E	rgb(216, 72, 0)	R	GCA_011036065.1	Fusarium oxysporum	14048820	122924	52487660	535216	2171	20731	30	19	17	3629	3648	0.98728	0.995399
Fo-Et-0156	Bekele et al. 2021	11.71142 N	36.96107 E	rgb(216, 72, 0)	R	GCA_011034925.1	Fusarium oxysporum	12843340	295762	52995190	1482533	2259	20595	22	22	21	3630	3652	0.988363	0.994317
Fo-Et-0157	Bekele et al. 2021	11.75585 N	36.98505 E	rgb(216, 72, 0)	R	GCA_011034935.1	Fusarium oxysporum	16864766	180528	53159088	1086418	2738	20647	9	23	10	3653	3676	0.994858	0.997294
Fo-Et-0128	Bekele et al. 2021	6.93849 N	37.84578 E	rgb(216, 72, 0)	R	GCA_011034625.1	Fusarium oxysporum	13731050	114252	53563310	662075	3352	20864	26	22	19	3628	3650	0.987821	0.994858
Fo-Et-0149	Bekele et al. 2021	12.36591 N	37.2615 E	rgb(216, 72, 0)	R	SRS2555372	Fusarium oxysporum	12823030	484776	53660276	1855371	3854	20870	102	22	70	3501	3523	0.953451	0.981055
Fo-Et-0192	Yimer et al. 2018	10.811196 N	38.11289 E	rgb(216, 72, 0)	R	GCA_011035255.1	Fusarium oxysporum	82222708	48231	55800255	342318	7379	20631	13	23	11	3648	3671	0.993505	0.997023
Fo-Et-0264	Yimer et al. 2018	14.11166 N	38.65322 E	rgb(216, 72, 0)	R	GCA_011036455.1	Fusarium oxysporum	24022552	99934	59807917	488732	4112	20788	12	25	8	3650	3675	0.994587	0.997835
Fo-Et-0174	Yimer et al. 2018	12.11237 N	37.7697 E	rgb(216, 72, 0)	R	GCA_011035495.1	Fusarium oxysporum	33746572	24940	61327956	266436	12131	20389	17	25	16	3637	3662	0.991069	0.99567
Fo-Et-0231	Yimer et al. 2018	8.84699 N	38.42819 E	rgb(255, 206, 228)	F	GCA_011036925.1	Fusarium oxysporum	24864998	246239	54683996	1107709	2707	23657	12	30	21	3632	3662	0.991069	0.994317
Fo-Et-0181	Yimer et al. 2018	11.48684 N	37.39202 E	rgb(255, 206, 228)	F	GCA_011035355.1	Fusarium oxysporum	34222938	14087	59277320	102088	15182	24005	106	29	95	3465	3494	0.945602	0.97429
Fo-Et-0189	Yimer et al. 2018	11.1343 N	37.63025 E	rgb(255, 252, 0)	H	GCA_011035245.1	Fusarium oxysporum	28227036	269882	42726349	842492	413	20037	18	21	11	3645	3666	0.992152	0.997023
Fo-Et-0177	Yimer et al. 2018	11.9324 N	37.823 E	rgb(255, 252, 0)	H	GCA_011035485.1	Fusarium oxysporum	40349952	270037	49291301	1237190	1184	20675	15	24	14	3642	3666	0.992152	0.996211
Fo-Et-0188	Yimer et al. 2018	11.15311 N	37.61574 E	rgb(255, 252, 0)	H	GCA_011035265.1	Fusarium oxysporum	55665316	159660	51473785	967016	2430	19983	17	21	15	3642	3663	0.99134	0.99594
Fo-Et-0183	Yimer et al. 2018	11.27453 N	37.48922 E	rgb(255, 252, 0)	H	GCA_011035345.1	Fusarium oxysporum	20472776	135895	52707049	1026813	2115	20364	21	23	14	3637	3660	0.990528	0.996211
Fo-Et-0180	Yimer et al. 2018	11.91788 N	37.90084 E	rgb(255, 252, 0)	H	GCA_011035375.1	Fusarium oxysporum	26439104	14087	59277320	102088	15182	20318	19	21	11	3644	3665	0.991881	0.997023
Fo-Et-0089	Bekele et al. 2021	7.80266 N	38.15517 E	rgb(255, 38, 0)	P	GCA_011033885.1	Fusarium oxysporum	17991468	217781	52636491	1367966	2124	20382	13	24	14	3644	3668	0.992693	0.996211
Fo-Et-0191	Yimer et al. 2018	11.11435 N	37.7804 E	rgb(255, 38, 0)	P	GCA_011035235.1	Fusarium oxysporum	17179778	342977	52877307	1251477	2280	20088	37	23	27	3608	3631	0.982679	0.992693
Fo-Et-0113	Bekele et al. 2021	14.10916 N	38.46928 E	rgb(255, 38, 0)	P	GCA_011034565.1	Fusarium oxysporum	13179630	128224	53392208	629619	3026	20633	24	23	16	3632	3655	0.989175	0.99567
Fo-Et-0263	Yimer et al. 2018	14.11472 N	38.69078 E	rgb(255, 38, 0)	P	GCA_011036475.1	Fusarium oxysporum	21823978	230910	53444164	1188774	2796	20662	14	26	8	3647	3673	0.994046	0.997835
Fo-Et-0111	Bekele et al. 2021	8.26002 N	38.43417 E	rgb(255, 38, 0)	P	GCA_011034515.1	Fusarium oxysporum	10865734	61937	53683940	368029	3759	20873	45	32	34	3584	3616	0.97862	0.990798
Fo-Et-0094	Bekele et al. 2021	8.63809 N	38.19476 E	rgb(255, 38, 0)	P	GCA_011034225.1	Fusarium oxysporum	17219882	214724	53836212	1034292	2442	20950	23	28	12	3632	3660	0.990528	0.996752
Fo-Et-0239	Yimer et al. 2018	9.94249 N	39.20924 E	rgb(255, 38, 0)	P	GCA_011036115.1	Fusarium oxysporum	17614210	147105	54030691	724384	3456	20336	19	21	8	3647	3668	0.992693	0.997835
Fo-Et-0049	Bekele et al. 2021	8.39567 N	38.59147 E	rgb(255, 64, 255)	Q	GCA_011033535.1	Fusarium oxysporum	15880478	164448	52339508	681327	5743	20110	31	19	13	3632	3651	0.988092	0.996482
Fo-Et-0238	Yimer et al. 2018	9.94249 N	39.20924 E	rgb(255, 64, 255)	Q	GCA_011036125.1	Fusarium oxysporum	13498886	146801	52477852	530983	2497	19893	25	21	18	3631	3652	0.988363	0.995129
Fo-Et-0087	Bekele et al. 2021	13.4482 N	39.55167 E	rgb(255, 64, 255)	Q	GCA_011033895.1	Fusarium oxysporum	15451030	239030	52750192	896750	2419	20470	6	22	13	3654	3676	0.994858	0.996482
Fo-Et-0145	Bekele et al. 2021	9.45068 N	41.86469 E	rgb(255, 64, 255)	Q	GCA_011034815.1	Fusarium oxysporum	9343254	47837	54322874	251934	6186	20398	88	25	64	3518	3543	0.958863	0.982679
Fo-Et-0151	Bekele et al. 2021	9.37879 N	41.58224 E	rgb(255, 64, 255)	Q	GCA_011034775.1	Fusarium oxysporum	14442428	30160	59955719	447018	6155	20453	23	22	24	3626	3648	0.98728	0.993505
Fo-Et-0187	Yimer et al. 2018	8.78351 N	39.27603 E	rgb(55, 210, 121)	O	GCA_011036875.1	Fusarium oxysporum	33081802	149777	51509313	668522	2057	20864	12	28	12	3643	3671	0.993505	0.996752
Fo-Et-0237	Yimer et al. 2018	8.74174 N	39.21312 E	rgb(55, 210, 121)	O	GCA_011036135.1	Fusarium oxysporum	46935578	138871	51744734	679914	1878	20807	16	26	12	3641	3667	0.992422	0.996752
Fo-Et-0171	Yimer et al. 2018	12.53229 N	37.42809 E	rgb(55, 210, 121)	O	GCA_011035065.1	Fusarium oxysporum	12469400	286067	52714365	1263518	2207	20063	38	24	28	3605	3629	0.982138	0.992422
Fo-Et-0249	Yimer et al. 2018	11.56546 N	39.67147 E	rgb(55, 210, 121)	O	GCA_011037795.1	Fusarium oxysporum	19569880	99414	52766871	629540	2756	20159	56	20	37	3582	3602	0.974831	0.989986
Fo-Et-0150	Bekele et al. 2021	12.24829 N	37.08631 E	rgb(55, 210, 121)	O	GCA_011034805.1	Fusarium oxysporum	40952132	138317	52855749	611322	2418	21009	11	25	10	3649	3674	0.994317	0.997294
Fo-Et-0271	Yimer et al. 2018	12.44953 N	37.35083 E	rgb(55, 210, 121)	O	GCA_011036595.1	Fusarium oxysporum	22457326	103237	53035811	899220	7034	20857	21	25	10	3639	3664	0.99161	0.997294
Fo-Et-0061	Bekele et al. 2021	11.77483 N	39.57838 E	rgb(55, 210, 121)	O	GCA_011033815.1	Fusarium oxysporum	17835570	124430	53631616	1257493	7549	20893	22	32	13	3628	3660	0.990528	0.996482
Fo-Et-0105	Bekele et al. 2021	8.5048 N	38.48306 E	rgb(55, 210, 121)	O	GCA_011034445.1	Fusarium oxysporum	11859946	60123	53662462	391443	4352	20810	52	27	39	3577	3604	0.975372	0.989445
Fo-Et-0269	Yimer et al. 2018	13.90699 N	38.1127 E	rgb(55, 210, 121)	O	GCA_011036385.1	Fusarium oxysporum	20137892	105397	53871894	523932	4631	20106	22	25	18	3630	3655	0.989175	0.995129
Fo-Et-0203	Yimer et al. 2018	10.19394 N	38.1366 E	rgb(55, 210, 121)	O	GCA_011035625.1	Fusarium oxysporum	93453406	51136	54691793	938287	3130	21298	67	23	35	3570	3593	0.972395	0.990528
Fo-Et-0224	Yimer et al. 2018	8.96995 N	39.13668 E	rgb(55, 210, 121)	O	GCA_011035835.1	Fusarium oxysporum	19760216	34477	55254242	399332	7909	21131	17	26	14	3638	3664	0.99161	0.996211
Fo-Et-0069	Bekele et al. 2021	13.68205 N	38.97824 E	rgb(58, 184, 154)	M	GCA_011421355.1	Fusarium oxysporum	29288664	369222	51929583	1885840	2016	20243	8	26	7	3654	3680	0.99594	0.998106
Fo-Et-0070	Bekele et al. 2021	13.72408 N	38.98404 E	rgb(58, 184, 154)	M	GCA_011421365.1	Fusarium oxysporum	16237044	132141	52072483	855855	2438	20117	34	27	18	3616	3643	0.985927	0.995129
Fo-Et-0173	Yimer et al. 2018	12.39915 N	37.53806 E	rgb(58, 184, 154)	M	GCA_011035045.1	Fusarium oxysporum	31560292	205832	52103298	884392	2374	20439	17	24	14	3640	3664	0.99161	0.996211
Fo-Et-0227	Yimer et al. 2018	8.99108 N	39.12407 E	rgb(58, 184, 154)	M	GCA_011035855.1	Fusarium oxysporum	17434408	191897	53080419	960385	3229	21083	34	24	21	3616	3640	0.985115	0.994317
Fo-Et-0234	Yimer et al. 2018	8.64169 N	38.1537 E	rgb(58, 184, 154)	M	GCA_011035965.1	Fusarium oxysporum	31485800	47815	56616841	235876	4204	20079	9	27	10	3649	3676	0.994858	0.997294
Fo-Et-0107	Bekele et al. 2021	8.50074 N	38.48328 E	rgb(255, 255, 255)	Singletons	GCA_011034395.1	Fusarium oxysporum	10270250	55060	50681987	295762	2847	19606	55	19	48	3573	3592	0.972124	0.987009
Fo-Et-0046	Bekele et al. 2021	8.4032 N	38.58363 E	rgb(255, 255, 255)	Singletons	GCA_011033375.1	Fusarium oxysporum	12059566	104995	51226543	584965	3436	19880	30	19	25	3621	3640	0.985115	0.993234
Fo-Et-0124	Bekele et al. 2021	7.7634 N	38.1333 E	rgb(255, 255, 255)	Singletons	GCA_011034675.1	Fusarium oxysporum	18512660	339537	51848932	1331095	1592	20213	11	23	9	3652	3675	0.994587	0.997564
Fo-Et-0138	Bekele et al. 2021	9.44165 N	41.6631 E	rgb(255, 255, 255)	Singletons	GCA_011036795.1	Fusarium oxysporum	22181844	272501	51931243	1867176	5183	20298	10	18	12	3655	3673	0.994046	0.996752
Fo-Et-0247	Yimer et al. 2018	11.27842 N	39.68399 E	rgb(255, 255, 255)	Singletons	GCA_011036275.1	Fusarium oxysporum	16225768	93526	52314331	405942	2682	20119	30	24	25	3616	3640	0.985115	0.993234
Fo-Et-0129	Bekele et al. 2021	6.91823 N	37.73024 E	rgb(255, 255, 255)	Singletons	GCA_011036765.1	Fusarium oxysporum	9248680	28164	52440016	161549	4755	20052	108	21	60	3506	3527	0.954533	0.983762
Fo-Et-0132	Bekele et al. 2021	9.45104 N	41.85831 E	rgb(255, 255, 255)	Singletons	GCA_011034645.1	Fusarium oxysporum	10198758	58644	52450353	303126	2856	20097	61	22	36	3576	3598	0.973748	0.990257
Fo-Et-0119	Bekele et al. 2021	8.79791 N	38.64038 E	rgb(255, 255, 255)	Singletons	GCA_011034475.1	Fusarium oxysporum	18623266	248028	52466579	2286371	2284	20256	11	25	11	3648	3673	0.994046	0.997023
Fo-Et-0184	Yimer et al. 2018	11.23382 N	37.52065 E	rgb(255, 255, 255)	Singletons	GCA_011036855.1	Fusarium oxysporum	32193480	201867	52471041	1236509	2449	20447	12	21	12	3650	3671	0.993505	0.996752
Fo-Et-0154	Bekele et al. 2021	11.63299 N	36.92491 E	rgb(255, 255, 255)	Singletons	GCA_011421285.1	Fusarium oxysporum	17269604	28438	52638372	460271	2805	20779	102	20	56	3517	3537	0.95724	0.984844
Fo-Et-0168	Yimer et al. 2018	12.39132 N	37.29134 E	rgb(255, 255, 255)	Singletons	GCA_011035035.1	Fusarium oxysporum	28450440	184449	52760946	382153	4479	20561	25	20	18	3632	3652	0.988363	0.995129
Fo-Et-0067	Bekele et al. 2021	9.179 N	41.05761 E	rgb(255, 255, 255)	Singletons	GCA_011033765.1	Fusarium oxysporum	13118714	105056	52827815	577417	3092	20430	37	23	19	3616	3639	0.984844	0.994858
Fo-Et-0088	Bekele et al. 2021	8.37972 N	38.58878 E	rgb(255, 255, 255)	Singletons	GCA_011033875.1	Fusarium oxysporum	17849610	192607	52936743	1217973	2587	20477	9	22	10	3654	3676	0.994858	0.997294
Fo-Et-0139	Bekele et al. 2021	8.69614 N	38.24696 E	rgb(255, 255, 255)	Singletons	GCA_011034845.1	Fusarium oxysporum	11059370	43483	52957105	416858	5007	20472	43	24	32	3596	3620	0.979702	0.99134
Fo-Et-0182	Yimer et al. 2018	11.31434 N	37.44843 E	rgb(255, 255, 255)	Singletons	GCA_011035435.1	Fusarium oxysporum	29290164	129445	53135705	638332	3070	20184	17	23	11	3644	3667	0.992422	0.997023
Fo-Et-0178	Yimer et al. 2018	11.9209 N	37.85994 E	rgb(255, 255, 255)	Singletons	GCA_011035455.1	Fusarium oxysporum	27694780	111787	53423135	479893	3969	19365	9	17	10	3659	3676	0.994858	0.997294
Fo-Et-0097	Bekele et al. 2021	8.82043 N	40.55502 E	rgb(255, 255, 255)	Singletons	GCA_011034155.1	Fusarium oxysporum	16463792	232030	53690282	1320024	2581	20736	13	32	9	3641	3673	0.994046	0.997564
Fo-Et-0066	Bekele et al. 2021	13.58802 N	39.11171 E	rgb(255, 255, 255)	Singletons	GCA_011421375.1	Fusarium oxysporum	12619854	51312	53702326	391288	3902	20880	64	25	50	3556	3581	0.969147	0.986468
Fo-Et-0104	Bekele et al. 2021	8.8097 N	39.0038 E	rgb(255, 255, 255)	Singletons	GCA_011034075.1	Fusarium oxysporum	10771766	47312	54679048	235740	7410	20954	86	21	55	3533	3554	0.96184	0.985115
Fo-Et-0130	Bekele et al. 2021	6.96379 N	37.74131 E	rgb(255, 255, 255)	Singletons	GCA_011034635.1	Fusarium oxysporum	14908574	148645	54925233	783423	3762	21059	16	25	19	3635	3660	0.990528	0.994858
Fo-Et-0001	Bekele et al. 2021	9.42071 N	41.61528 E	rgb(255, 255, 255)	Singletons	GCA_011032855.1	Fusarium oxysporum	21966650	309281	54925335	1516574	3146	21460	13	28	12	3642	3670	0.993234	0.996752
Fo-Et-0259	Yimer et al. 2018	13.85536 N	39.60332 E	rgb(255, 255, 255)	Singletons	GCA_011036545.1	Fusarium oxysporum	15885094	220434	55864848	1447644	2803	19925	27	25	19	3624	3649	0.987551	0.994858
Fo-Et-0079	Bekele et al. 2021	14.07818 N	38.34615 E	rgb(255, 255, 255)	Singletons	GCA_011033985.1	Fusarium oxysporum	15866178	141511	55880471	798860	3703	21583	25	21	17	3632	3653	0.988633	0.995399
Fo-Et-0230	Yimer et al. 2018	8.70396 N	39.19289 E	rgb(255, 255, 255)	Singletons	GCA_011035955.1	Fusarium oxysporum	20877170	38111	59234133	402702	10485	20650	12	26	12	3645	3671	0.993505	0.996752
Fo-Et-0074	Bekele et al. 2021	14.11172 N	38.65326 E	rgb(255, 255, 255)	Singletons	GCA_011034025.1	Fusarium oxysporum	25643898	13089	62029791	386301	17003	N/A	61	25	46	3563	3588	0.971042	0.987551
Fo-Et-0109	Bekele et al. 2021	8.30186 N	38.474 E	rgb(255, 255, 255)	Singletons	GCA_011034375.1	Fusarium oxysporum	16648554	8113	66419268	306867	19341	25396	86	26	46	3537	3563	0.964276	0.987551
Fo-Et-0002	Bekele et al. 2021	8.94653 N	39.09507 E	rgb(255, 255, 255)	Singletons	SRS2555500	Fusarium oxysporum	24203702	11646	78673863	488625	19507	26014	78	32	63	3522	3554	0.96184	0.98295
Fo-Et-0014	Bekele et al. 2021	7.5906 N	39.58173 E	rgb(255, 255, 255)	Singletons	SRS2555583	Fusarium oxysporum	15210714	6123	80788349	143577	40372	26882	111	70	55	3459	3529	0.955074	0.985115
Fo-Et-0281	Yimer et al. 2018	8.39557 N	38.59192 E			GCA_011036985.1	Fusarium oxysporum	7116122	1344	38218797	11688	35866	N/A	602	0	2949	144	144	0.0389716	0.201894
Fo-Et-0215	Yimer et al. 2018	8.97363 N	37.98037 E			GCA_011037005.1	Fusarium oxysporum	10136498	1474	38883672	14078	34441	N/A	610	0	2906	179	179	0.0484438	0.213532
Fo-Et-0205	Yimer et al. 2018	9.98811 N	38.26961 E			GCA_011037105.1	Fusarium oxysporum	27036586	1399	38097714	24956	35108	N/A	665	0	2842	188	188	0.0508796	0.230853
Fo-Et-0212	Yimer et al. 2018	8.94145 N	38.11389 E			GCA_011035895.1	Fusarium oxysporum	11387108	1407	40397535	15298	36745	N/A	671	1	2825	198	199	0.0538566	0.235453
Fo-Et-0193	Yimer et al. 2018	10.74487 N	38.1451 E			GCA_011035665.1	Fusarium oxysporum	7902244	1715	40320566	14136	31482	N/A	701	2	2751	241	243	0.0657645	0.25548
Fo-Et-0217	Yimer et al. 2018	8.95864 N	37.83755 E			GCA_011036965.1	Fusarium oxysporum	6011594	1557	40144054	12933	33789	N/A	719	3	2731	242	245	0.0663058	0.260893
Fo-Et-0209	Yimer et al. 2018	9.02123 N	38.35428 E			GCA_011035725.1	Fusarium oxysporum	9955810	1573	41500765	16385	34677	N/A	774	3	2660	258	261	0.070636	0.280108
Fo-Et-0250	Yimer et al. 2018	11.56734 N	39.69268 E			GCA_011036635.1	Fusarium oxysporum	4133042	1278	40037893	11207	38589	N/A	877	2	2497	319	321	0.0868742	0.324222
Fo-Et-0197	Yimer et al. 2018	10.58813 N	38.154 E			GCA_011037075.1	Fusarium oxysporum	5271768	1356	38444322	12533	36103	N/A	861	1	2509	324	325	0.0879567	0.320974
Fo-Et-0194	Yimer et al. 2018	10.70688 N	38.16383 E			GCA_011035645.1	Fusarium oxysporum	8991556	2386	46067344	20156	27776	N/A	1058	2	2064	571	573	0.155074	0.441407
Fo-Et-0235	Yimer et al. 2018	8.64169 N	38.1537 E			GCA_011036345.1	Fusarium oxysporum	6081358	1786	44974214	17585	33972	N/A	1076	6	2008	605	611	0.165359	0.456563
Fo-Et-0208	Yimer et al. 2018	9.58998 N	38.92138 E			GCA_011035695.1	Fusarium oxysporum	14790626	2337	51066593	19805	31266	N/A	1085	4	1876	730	734	0.198647	0.492287
Fo-Et-0283	Yimer et al. 2018	8.39557 N	38.59192 E			GCA_011037735.1	Fusarium oxysporum	12784978	2585	49054541	19225	27836	N/A	1187	7	1661	840	847	0.229229	0.550474
Fo-Et-0035	Bekele et al. 2021	8.78354 N	39.17 E			GCA_011033685.1	Fusarium oxysporum	5076192	1986	50299589	15450	34611	N/A	1053	5	1787	850	855	0.231394	0.516373
Fo-Et-0108	Bekele et al. 2021	8.86153 N	40.64635 E			GCA_011034575.1	Fusarium oxysporum	7243696	2102	45963372	19933	30013	N/A	1181	5	1509	1000	1005	0.271989	0.59161
Fo-Et-0214	Yimer et al. 2018	9.02111 N	38.12508 E			GCA_011035785.1	Fusarium oxysporum	10494662	3463	49831555	32594	22141	N/A	1184	5	1338	1168	1173	0.317456	0.637889
Fo-Et-0148	Bekele et al. 2021	12.40477 N	37.30368 E			GCA_011035205.1	Fusarium oxysporum	6512334	2221	54042209	28039	34312	N/A	1097	6	1408	1184	1190	0.322057	0.618945
Fo-Et-0037	Bekele et al. 2021	8.75383 N	39.26305 E			GCA_011428085.1	Fusarium oxysporum	7721298	2579	52127303	162956	28306	N/A	1039	5	1443	1208	1213	0.328281	0.609472
Fo-Et-0270	Yimer et al. 2018	12.47741 N	37.38392 E			GCA_011036615.1	Fusarium oxysporum	8598870	3735	49951487	35386	20737	N/A	1088	8	1383	1216	1224	0.331258	0.62571
Fo-Et-0060	Bekele et al. 2021	11.75056 N	39.622059 E			GCA_011426335.1	Fusarium oxysporum	12470050	2607	52983582	125105	28820	N/A	986	9	1462	1238	1247	0.337483	0.60433
Fo-Et-0243	Yimer et al. 2018	10.72853 N	38.88907 E			GCA_011036325.1	Fusarium oxysporum	5768684	2024	46262142	17384	31532	N/A	1184	8	1256	1247	1255	0.339648	0.660081
Fo-Et-0158	Bekele et al. 2021	11.79425 N	36.98303 E			GCA_011424605.1	Fusarium oxysporum	8989330	2655	56779199	134161	30424	N/A	1020	26	1371	1278	1304	0.352909	0.628958
Fo-Et-0077	Bekele et al. 2021	8.78967 N	40.49142 E			GCA_011424625.1	Fusarium oxysporum	8543680	2873	52139755	117664	25867	N/A	1053	7	1276	1359	1366	0.369689	0.654668
Fo-Et-0220	Yimer et al. 2018	8.84731 N	39.01224 E			GCA_011035875.1	Fusarium oxysporum	13412512	3828	50504145	31813	20236	N/A	1118	13	1170	1394	1407	0.380785	0.683356
Fo-Et-0201	Yimer et al. 2018	10.41454 N	38.17854 E			GCA_011035595.1	Fusarium oxysporum	15202356	4061	49557247	28533	19292	N/A	1095	9	1187	1404	1413	0.382409	0.678755
Fo-Et-0058	Bekele et al. 2021	9.17142 N	41.07368 E			GCA_011034045.1	Fusarium oxysporum	5915656	2203	45387964	22284	29413	N/A	1055	4	1208	1428	1432	0.387551	0.673072
Fo-Et-0052	Bekele et al. 2021	9.1736 N	41.093 E			GCA_011033665.1	Fusarium oxysporum	18740872	3470	63090211	303557	27796	N/A	850	22	1372	1451	1473	0.398647	0.628687
Fo-Et-0218	Yimer et al. 2018	8.78028 N	38.93407 E			GCA_011035765.1	Fusarium oxysporum	10095910	3772	54044479	27261	21756	N/A	1109	9	1084	1493	1502	0.406495	0.706631
Fo-Et-0277	Yimer et al. 2018	8.39557 N	38.59192 E			GCA_011036655.1	Fusarium oxysporum	7505256	3271	51837967	27526	23319	N/A	1064	8	1062	1561	1569	0.424628	0.712585
Fo-Et-0101	Bekele et al. 2021	10.69718 N	37.14028 E			GCA_011034455.1	Fusarium oxysporum	5625572	3146	50464994	22637	23539	N/A	1101	13	1024	1557	1570	0.424899	0.722869
Fo-Et-0055	Bekele et al. 2021	8.37417 N	38.30366 E			GCA_011426355.1	Fusarium oxysporum	7639758	3234	55199200	181492	24921	N/A	990	10	1085	1610	1620	0.43843	0.70636
Fo-Et-0228	Yimer et al. 2018	8.88042 N	38.55875 E			GCA_011035995.1	Fusarium oxysporum	16904026	4516	51858884	28889	18220	N/A	1065	18	932	1680	1698	0.45954	0.747767
Fo-Et-0144	Bekele et al. 2021	12.17419 N	37.6938 E			GCA_011034965.1	Fusarium oxysporum	6378372	3204	51125001	29665	23251	N/A	1013	10	964	1708	1718	0.464953	0.739107
Fo-Et-0053	Bekele et al. 2021	8.39221 N	38.35015 E			GCA_011033645.1	Fusarium oxysporum	7095938	3088	52754620	26973	26005	N/A	971	12	968	1744	1756	0.475237	0.738024
Fo-Et-0120	Bekele et al. 2021	8.54147 N	38.61982 E			GCA_011034745.1	Fusarium oxysporum	6857940	4169	51933932	37705	18767	N/A	890	14	775	2016	2030	0.549391	0.790257
Fo-Et-0110	Bekele et al. 2021	8.3823 N	38.35593 E			GCA_011034545.1	Fusarium oxysporum	6064634	5016	50242981	33673	15576	N/A	775	16	720	2184	2200	0.595399	0.805142
Fo-Et-0165	Bekele et al. 2021	8.90027 N	39.0575 E			GCA_011035185.1	Fusarium oxysporum	6100644	4631	52160747	26168	17061	N/A	805	10	667	2213	2223	0.601624	0.819486
Fo-Et-0229	Yimer et al. 2018	8.84369 N	38.48483 E			GCA_011035975.1	Fusarium oxysporum	7962872	4641	52999056	24499	17495	N/A	754	15	686	2240	2255	0.610284	0.814344
Fo-Et-0125	Bekele et al. 2021	9.49636 N	42.2475 E			GCA_011034655.1	Fusarium oxysporum	8556100	5334	52337530	32502	15291	N/A	723	16	574	2382	2398	0.648985	0.844655
Fo-Et-0268	Yimer et al. 2018	14.08156 N	38.24408 E			GCA_011036365.1	Fusarium oxysporum	16150802	9002	52418927	54680	10286	N/A	702	15	487	2491	2506	0.678214	0.8682
Fo-Et-0076	Bekele et al. 2021	9.37483 N	42.99038 E			GCA_011033995.1	Fusarium oxysporum	7236188	6685	52759367	41733	12365	N/A	602	14	473	2606	2620	0.709066	0.871989
Fo-Et-0160	Bekele et al. 2021	10.65707 N	37.38309 E			GCA_011034945.1	Fusarium oxysporum	13153606	7728	59308767	361893	12344	N/A	595	19	459	2622	2641	0.71475	0.875778
Fo-Et-0245	Yimer et al. 2018	10.60295 N	38.80227 E			GCA_011036305.1	Fusarium oxysporum	12433866	10129	53607878	59942	9153	N/A	575	15	418	2687	2702	0.731258	0.886874
Fo-Et-0011	Bekele et al. 2021	7.81491 N	39.07238 E			GCA_011033575.1	Fusarium oxysporum	9779214	5897	61094291	38647	24916	N/A	569	26	374	2726	2752	0.74479	0.898782
Fo-Et-0166	Yimer et al. 2018	8.89701 N	39.40469 E			GCA_011035135.1	Fusarium oxysporum	8884434	5874	53100041	44909	14544	N/A	564	21	372	2738	2759	0.746685	0.899323
Fo-Et-0266	Yimer et al. 2018	14.07757 N	38.37732 E			GCA_011036425.1	Fusarium oxysporum	11613148	11628	52643597	61278	8068	N/A	541	21	357	2776	2797	0.756969	0.903383
Fo-Et-0274	Yimer et al. 2018	8.39557 N	38.59192 E			GCA_011036575.1	Fusarium oxysporum	45680952	11854	52878698	70933	8313	N/A	503	19	349	2824	2843	0.769418	0.905548
Fo-Et-0199	Yimer et al. 2018	10.50154 N	38.16968 E			GCA_011035555.1	Fusarium oxysporum	49634312	9019	58578714	54780	13371	N/A	479	31	344	2841	2872	0.777267	0.906901
Fo-Et-0162	Yimer et al. 2018	10.39659 N	37.57511 E			GCA_011036835.1	Fusarium oxysporum	8658910	8656	53110502	50356	10094	N/A	455	22	325	2893	2915	0.788904	0.912043
Fo-Et-0084	Bekele et al. 2021	14.07928 N	38.56894 E			GCA_011034275.1	Fusarium oxysporum	7104188	9211	52490317	68895	9839	N/A	437	19	301	2938	2957	0.800271	0.918539
Fo-Et-0134	Bekele et al. 2021	8.32407 N	37.78682 E			GCA_011034875.1	Fusarium oxysporum	8120346	11241	53547926	57698	8137	N/A	345	18	242	3090	3108	0.841137	0.934506
Fo-Et-0003	Bekele et al. 2021	9.00814 N	39.52163 E			GCA_011033505.1	Fusarium oxysporum	9034666	8213	54627506	60615	14476	N/A	298	18	190	3189	3207	0.86793	0.948579
Fo-Et-0071	Bekele et al. 2021	14.14182 N	38.79789 E			GCA_011033715.1	Fusarium oxysporum	18341184	16274	60838255	194181	7069	N/A	268	25	187	3215	3240	0.876861	0.949391
Fo-Et-0106	Bekele et al. 2021	8.50459 N	38.48479 E			GCA_011034415.1	Fusarium oxysporum	9809976	15290	62352654	277139	7753	N/A	220	105	200	3170	3275	0.886333	0.945873
Fo-Et-0032	Bekele et al. 2021	8.77241 N	39.16001 E			GCA_011033455.1	Fusarium oxysporum	7828302	15262	54339620	97576	6486	N/A	242	27	177	3249	3276	0.886604	0.952097
Fo-Et-0155	Bekele et al. 2021	11.66485 N	36.92371 E			GCA_011035015.1	Fusarium oxysporum	8615694	15826	53728502	74696	6332	N/A	220	23	160	3292	3315	0.897158	0.956698
Fo-Et-0081	Bekele et al. 2021	13.92822 N	38.18222 E			GCA_011421335.1	Fusarium oxysporum	12508264	21093	60595094	437161	5751	N/A	198	33	150	3314	3347	0.905819	0.959405
Fo-Et-0008	Bekele et al. 2021	9.98046 N	39.22947 E			GCA_011033485.1	Fusarium oxysporum	8970056	19441	53410403	88404	5367	N/A	186	23	121	3365	3388	0.916915	0.967253
Fo-Et-0153	Bekele et al. 2021	12.39954 N	37.01949 E			GCA_011037135.1	Fusarium oxysporum	11708114	20812	64516085	409730	6292	N/A	172	25	122	3376	3401	0.920433	0.966982
Fo-Et-0068	Bekele et al. 2021	13.57152 N	39.11536 E			GCA_011033745.1	Fusarium oxysporum	15532108	27508	62784420	536703	6395	N/A	160	31	115	3389	3420	0.925575	0.968877
Fo-Et-0048	Bekele et al. 2021	9.18006 N	41.10549 E			GCA_011033555.1	Fusarium oxysporum	9384118	24037	58362368	117190	6001	N/A	140	17	77	3461	3478	0.941272	0.979161
Fo-Et-0261	Yimer et al. 2018	14.14174 N	38.79367 E			GCA_011036505.1	Fusarium oxysporum	20668838	114180	55498016	619051	3092	N/A	23	30	15	3627	3657	0.989716	0.99594
USDA-Foc4	N/A	N/A	/A			N/A	Fusarium oxysporum	96092704	54413	58252532	899220	5758	23256	8	28	6	3653	3681	0.996211	0.998376
F-Et-0103	Bekele et al. 2021	10.23801 N	38.06009 E			GCA_011034095.1	Fusarium cf. aywerte	20982752	778407	40285990	2366212	321	12768	8	8	13	3666	3674	0.994317	0.996482
F-Et-0050	Bekele et al. 2021	8.30342 N	38.47532 E			GCA_011033525.1	Fusarium cf. falciforme	23943996	290991	56700943	1277667	1380	N/A	17	35	17	3626	3661	0.990798	0.995399
F-Et-0062	Bekele et al. 2021	11.81363 N	39.58688 E			GCA_011033595.1	Fusarium cf. falciforme	15799598	108033	59566561	426603	2761	16439	42	31	28	3594	3625	0.981055	0.992422
F-Et-0064	Bekele et al. 2021	12.18452 N	39.62445 E			GCA_011033785.1	Fusarium cf. falciforme	29791544	357261	59465829	1124712	1875	16460	15	32	18	3630	3662	0.991069	0.995129
F-Et-0073	Bekele et al. 2021	14.11393 N	38.75741 E			GCA_011033705.1	Fusarium cf. falciforme	28632940	234476	59795338	1752308	3672	16676	15	31	21	3628	3659	0.990257	0.994317
F-Et-0123	Bekele et al. 2021	8.19469 N	38.45824 E			GCA_011034735.1	Fusarium cf. falciforme	22976570	195649	59406117	955126	2901	16531	25	38	18	3614	3652	0.988363	0.995129
F-Et-0137	Bekele et al. 2021	8.50879 N	38.24181 E			GCA_011036775.1	Fusarium cf. falciforme	14166562	69404	61826633	418825	4659	16918	52	36	38	3569	3605	0.975643	0.989716
F-Et-0143	Bekele et al. 2021	12.02741 N	37.72261 E			GCA_011036815.1	Fusarium cf. falciforme	19814494	32574	53136294	228947	4683	16788	22	32	20	3621	3653	0.988633	0.994587
F-Et-0248	Yimer et al. 2018	11.37261 N	39.6481 E			GCA_011036285.1	Fusarium cf. falciforme	14263040	7464	58354289	54592	12919	N/A	774	10	614	2297	2307	0.624357	0.833829
F-Et-0258	Yimer et al. 2018	13.7413 N	39.59032 E			GCA_011036565.1	Fusarium cf. falciforme	38182712	96771	51842594	389394	2450	16312	25	34	23	3613	3647	0.987009	0.993775
F-Et-0265	Yimer et al. 2018	14.1214 N	38.53094 E			GCA_011036445.1	Fusarium cf. falciforme	59506356	282060	54626976	1259468	2999	16367	30	34	22	3609	3643	0.985927	0.994046
F-Et-0093	Bekele et al. 2021	7.04101 N	37.92882 E			GCA_011034235.1	Fusarium cf. hostae	12558198	36228	59466241	770564	3743	N/A	118	24	87	3466	3490	0.94452	0.976455
F-Et-0222	Yimer et al. 2018	8.90924 N	39.06115 E			GCA_011035845.1	Fusarium cf. hostae	16296262	132654	54495209	747295	2966	18950	19	23	12	3641	3664	0.99161	0.996752
F-Et-0223	Yimer et al. 2018	8.9349 N	39.0853 E			GCA_011035825.1	Fusarium cf. hostae	15334768	179638	54070263	795820	3536	19228	22	25	12	3636	3661	0.990798	0.996752
F-Et-0167	Yimer et al. 2018	12.42055 N	37.3187 E			GCA_011035525.1	Fusarium cf. nygamai	7816464	2880	46843205	23555	23918	N/A	1151	7	1533	1004	1011	0.273613	0.585115
F-Et-0272	Yimer et al. 2018	8.39557 N	38.59192 E			GCA_011036685.1	Fusarium cf. nygamai	10117010	3047	44721573	38093	22013	N/A	1070	2	1676	947	949	0.256834	0.546414
F-Et-0045	Bekele et al. 2021	8.5022 N	38.48036 E			GCA_011033385.1	Fusarium cf. solani	26594356	340240	55267714	1487188	2464	15863	14	35	26	3620	3655	0.989175	0.992963
F-Et-0057	Bekele et al. 2021	8.26149 N	38.43157 E			GCA_011033625.1	Fusarium cf. solani	9998810	13551	59607700	445191	7822	N/A	362	31	262	3040	3071	0.831123	0.929093
F-Et-0082	Bekele et al. 2021	14.04913 N	38.22661 E			GCA_011033945.1	Fusarium cf. solani	25467334	254848	57331674	946769	3080	16333	20	36	22	3617	3653	0.988633	0.994046
F-Et-0083	Bekele et al. 2021	14.10646 N	38.4462 E			GCA_011033925.1	Fusarium cf. solani	8898680	13794	56503834	68448	8052	N/A	307	27	190	3171	3198	0.865494	0.948579
F-Et-0085	Bekele et al. 2021	14.11914 N	38.52666 E			GCA_011421325.1	Fusarium cf. solani	18108356	216345	58209377	823703	984	15361	22	34	29	3610	3644	0.986198	0.992152
F-Et-0117	Bekele et al. 2021	8.85929 N	38.66027 E			GCA_011036725.1	Fusarium cf. solani	8069462	7685	55776947	43370	11694	N/A	603	19	410	2663	2682	0.725846	0.889039
F-Et-0121	Bekele et al. 2021	8.51201 N	38.63671 E			GCA_011036745.1	Fusarium cf. solani	8695784	4200	52667448	28383	18966	N/A	841	16	664	2174	2190	0.592693	0.820298
F-Et-0141	Bekele et al. 2021	12.14338 N	39.64022 E			GCA_011034825.1	Fusarium cf. solani	16321678	114293	61367910	543297	5925	16313	29	41	37	3588	3629	0.982138	0.989986
F-Et-0236	Yimer et al. 2018	9.78271 N	39.19482 E			GCA_011036165.1	Fusarium cf. solani	13031820	233777	53564323	1222960	2998	16144	55	36	46	3558	3594	0.972666	0.987551
F-Et-0260	Yimer et al. 2018	8.8782 N	39.34479 E			GCA_011036515.1	Fusarium cf. solani	27218196	225152	53299258	1073582	2578	16080	16	34	23	3622	3656	0.989445	0.993775
F-Et-0190	Yimer et al. 2018	11.13565 N	37.72143 E			GCA_011035275.1	Fusarium cf. verticillioides	44027668	59641	52425572	327686	4001	15793	18	6	12	3659	3665	0.991881	0.996752
F-Et-0211	Yimer et al. 2018	8.97842 N	38.12337 E			GCA_011036905.1	Fusarium cf. verticillioides	10429606	2351	41439868	21787	26532	N/A	1167	2	1765	761	763	0.206495	0.522327
F-Et-0225	Yimer et al. 2018	8.9463 N	39.14507 E			GCA_011036015.1	Fusarium cf. verticillioides	11788340	4139	49183783	33467	21001	N/A	1021	11	867	1796	1807	0.489039	0.765359
F-Et-0252	Yimer et al. 2018	11.87398 N	39.5317 E			GCA_011036225.1	Fusarium cf. verticillioides	13335438	188664	55635314	872349	2834	15804	119	5	79	3492	3497	0.946414	0.97862
S.M. Yimer et al., Distribution and factors influencing chickpea wilt and root rot epidemics in Ethiopia. Crop Prot. 106, 150-155 (2018).
D. Bekele, K. Tesfaye, A. Fikre, D.R. Cook, The extent and association of chickpea Fusarium wilt and root rot disease pressure with major biophysical factors in Ethiopia. J. Plant Pathol. 103, 409-419 (2021).
