# Supplementary material for: Hiding in plain sight: Genome-wide recombination and a dynamic accessory genome drive diversity in Fusarium oxysporum f.sp. ciceris
Source: Proc Natl Acad Sci U S A. 2023 Jun 26;120(27):e2220570120. doi: 10.1073/pnas.2220570120 (PMC10318998; doi:10.1073/pnas.2220570120)
Supplement: Supplementary file 4 — Dataset S03 (XLSX) [file pnas.2220570120.sd03.xlsx]

## Sheet: Sheet1
Supplemental Dataset 3_Gene Ontology Enrichment Data
Status	GO ID	GO Name	GO Category	FDR	P-Value	LH* accessory	LH core (PH**-LH)	LT***-LH	PT****-LT-(PH-LH)		PT	PH	expected	LT	LH	observed	fold up
Enriched in accessory	GO:0055085	transmembrane transport	BIOLOGICAL_PROCESS	0.000530215	1.16787e-05	890	528	6722	5096		13236	1418	10.7132	7612	890	11.6921	1.09137
Enriched in accessory	GO:0005694	chromosome	CELLULAR_COMPONENT	0.0712171	0.00250985	570	350	7042	5274		13236	920	6.95074	7612	570	7.48818	1.07732
Enriched in accessory	GO:0140110	transcription regulator activity	MOLECULAR_FUNCTION	3.24134e-05	4.28371e-07	652	353	6960	5271		13236	1005	7.59293	7612	652	8.56542	1.12808
Enriched in accessory	GO:0003700	DNA-binding transcription factor activity	MOLECULAR_FUNCTION	3.24134e-05	4.28371e-07	652	353	6960	5271		13236	1005	7.59293	7612	652	8.56542	1.12808
Enriched in accessory	GO:0016491	oxidoreductase activity	MOLECULAR_FUNCTION	1.33855e-09	5.8967e-12	1415	796	6197	4828		13236	2211	16.7044	7612	1415	18.5891	1.11282
Enriched in accessory	GO:0022857	transmembrane transporter activity	MOLECULAR_FUNCTION	0.00211748	6.52968e-05	529	299	7083	5325		13236	828	6.25567	7612	529	6.94955	1.11092
Enriched in accessory	GO:0005215	transporter activity	MOLECULAR_FUNCTION	0.00211748	6.52968e-05	529	299	7083	5325		13236	828	6.25567	7612	529	6.94955	1.11092
Enriched in accessory	GO:0043167	ion binding	MOLECULAR_FUNCTION	0.000204663	3.6064e-06	2591	1706	5021	3918		13236	4297	32.4645	7612	2591	34.0384	1.04848
Enriched in accessory	GO:0003677	DNA binding	MOLECULAR_FUNCTION	0.750154	0.0297418	655	432	6957	5192		13236	1087	8.21245	7612	655	8.60483	1.04778
Enriched in core	GO:0044237	cellular metabolic process	BIOLOGICAL_PROCESS	1.66425e-20	1.4663e-22	941	828	4683	6784		13236	1769	13.3651	5624	941	16.7319	1.25191
Enriched in core	GO:0008152	metabolic process	BIOLOGICAL_PROCESS	3.29261e-20	4.35147e-22	1490	1478	4134	6134		13236	2968	22.4237	5624	1490	26.4936	1.1815
Enriched in core	GO:0043170	macromolecule metabolic process	BIOLOGICAL_PROCESS	2.05342e-18	4.52295e-20	481	352	5143	7260		13236	833	6.29344	5624	481	8.55263	1.35898
Enriched in core	GO:0071840	cellular component organization or biogenesis	BIOLOGICAL_PROCESS	8.3547e-18	2.20829e-19	156	59	5468	7553		13236	215	1.62436	5624	156	2.77383	1.70764
Enriched in core	GO:0006807	nitrogen compound metabolic process	BIOLOGICAL_PROCESS	4.60602e-17	1.42036e-18	856	772	4768	6840		13236	1628	12.2998	5624	856	15.2205	1.23746
Enriched in core	GO:0009058	biosynthetic process	BIOLOGICAL_PROCESS	9.19232e-16	3.64453e-17	440	331	5184	7281		13236	771	5.82502	5624	440	7.82361	1.3431
Enriched in core	GO:0006725	cellular aromatic compound metabolic process	BIOLOGICAL_PROCESS	2.00656e-15	1.14913e-16	224	125	5400	7487		13236	349	2.63675	5624	224	3.98293	1.51055
Enriched in core	GO:1901360	organic cyclic compound metabolic process	BIOLOGICAL_PROCESS	2.00656e-15	1.14913e-16	224	125	5400	7487		13236	349	2.63675	5624	224	3.98293	1.51055
Enriched in core	GO:0046483	heterocycle metabolic process	BIOLOGICAL_PROCESS	2.00656e-15	1.14913e-16	224	125	5400	7487		13236	349	2.63675	5624	224	3.98293	1.51055
Enriched in core	GO:0006139	nucleobase-containing compound metabolic process	BIOLOGICAL_PROCESS	2.00656e-15	1.14913e-16	224	125	5400	7487		13236	349	2.63675	5624	224	3.98293	1.51055
Enriched in core	GO:0071704	organic substance metabolic process	BIOLOGICAL_PROCESS	1.12178e-14	8.89515e-16	1020	995	4604	6617		13236	2015	15.2236	5624	1020	18.1366	1.19134
Enriched in core	GO:0090304	nucleic acid metabolic process	BIOLOGICAL_PROCESS	1.12178e-14	8.72611e-16	217	123	5407	7489		13236	340	2.56875	5624	217	3.85846	1.50208
Enriched in core	GO:0044238	primary metabolic process	BIOLOGICAL_PROCESS	1.12178e-14	8.89515e-16	1020	995	4604	6617		13236	2015	15.2236	5624	1020	18.1366	1.19134
Enriched in core	GO:0044260	cellular macromolecule metabolic process	BIOLOGICAL_PROCESS	1.12178e-14	8.60461e-16	397	297	5227	7315		13236	694	5.24328	5624	397	7.05903	1.3463
Enriched in core	GO:0009987	cellular process	BIOLOGICAL_PROCESS	2.36837e-13	2.08667e-14	1773	1943	3851	5669		13236	3716	28.0749	5624	1773	31.5256	1.12291
Enriched in core	GO:0016043	cellular component organization	BIOLOGICAL_PROCESS	5.73721e-12	5.56029e-13	124	56	5500	7556		13236	180	1.35993	5624	124	2.20484	1.62129
Enriched in core	GO:0006259	DNA metabolic process	BIOLOGICAL_PROCESS	1.51176e-10	1.59833e-11	135	71	5489	7541		13236	206	1.55636	5624	135	2.40043	1.54233
Enriched in core	GO:0044085	cellular component biogenesis	BIOLOGICAL_PROCESS	4.94219e-10	5.44294e-11	84	32	5540	7580		13236	116	0.876398	5624	84	1.4936	1.70425
Enriched in core	GO:0034641	cellular nitrogen compound metabolic process	BIOLOGICAL_PROCESS	5.19237e-10	5.94721e-11	479	428	5145	7184		13236	907	6.85252	5624	479	8.51707	1.24291
Enriched in core	GO:0016192	vesicle-mediated transport	BIOLOGICAL_PROCESS	9.20891e-10	1.09533e-10	58	15	5566	7597		13236	73	0.551526	5624	58	1.03129	1.86989
Enriched in core	GO:0042254	ribosome biogenesis	BIOLOGICAL_PROCESS	1.28238e-09	1.58179e-10	35	3	5589	7609		13236	38	0.287096	5624	35	0.622333	2.16768
Enriched in core	GO:0008104	protein localization	BIOLOGICAL_PROCESS	3.49087e-09	5.38239e-10	100	48	5524	7564		13236	148	1.11816	5624	100	1.77809	1.59019
Enriched in core	GO:0071705	nitrogen compound transport	BIOLOGICAL_PROCESS	3.49087e-09	5.38239e-10	100	48	5524	7564		13236	148	1.11816	5624	100	1.77809	1.59019
Enriched in core	GO:0022613	ribonucleoprotein complex biogenesis	BIOLOGICAL_PROCESS	3.49087e-09	4.71799e-10	38	5	5586	7607		13236	43	0.324872	5624	38	0.675676	2.07982
Enriched in core	GO:0071702	organic substance transport	BIOLOGICAL_PROCESS	3.49087e-09	5.38239e-10	100	48	5524	7564		13236	148	1.11816	5624	100	1.77809	1.59019
Enriched in core	GO:0045184	establishment of protein localization	BIOLOGICAL_PROCESS	3.49087e-09	5.38239e-10	100	48	5524	7564		13236	148	1.11816	5624	100	1.77809	1.59019
Enriched in core	GO:0015031	protein transport	BIOLOGICAL_PROCESS	3.49087e-09	5.38239e-10	100	48	5524	7564		13236	148	1.11816	5624	100	1.77809	1.59019
Enriched in core	GO:0033036	macromolecule localization	BIOLOGICAL_PROCESS	3.49087e-09	5.38239e-10	100	48	5524	7564		13236	148	1.11816	5624	100	1.77809	1.59019
Enriched in core	GO:1901564	organonitrogen compound metabolic process	BIOLOGICAL_PROCESS	9.09504e-09	1.44238e-09	428	386	5196	7226		13236	814	6.14989	5624	428	7.61024	1.23746
Enriched in core	GO:0007049	cell cycle	BIOLOGICAL_PROCESS	6.3645e-07	1.20561e-07	34	7	5590	7605		13236	41	0.309761	5624	34	0.604552	1.95167
Enriched in core	GO:0043412	macromolecule modification	BIOLOGICAL_PROCESS	9.12813e-07	1.97039e-07	264	227	5360	7385		13236	491	3.70958	5624	264	4.69417	1.26542
Enriched in core	GO:0036211	protein modification process	BIOLOGICAL_PROCESS	9.12813e-07	1.97039e-07	264	227	5360	7385		13236	491	3.70958	5624	264	4.69417	1.26542
Enriched in core	GO:0019538	protein metabolic process	BIOLOGICAL_PROCESS	9.12813e-07	1.81175e-07	268	231	5356	7381		13236	499	3.77002	5624	268	4.76529	1.264
Enriched in core	GO:0006464	cellular protein modification process	BIOLOGICAL_PROCESS	9.12813e-07	1.97039e-07	264	227	5360	7385		13236	491	3.70958	5624	264	4.69417	1.26542
Enriched in core	GO:0044267	cellular protein metabolic process	BIOLOGICAL_PROCESS	9.12813e-07	1.97039e-07	264	227	5360	7385		13236	491	3.70958	5624	264	4.69417	1.26542
Enriched in core	GO:0006996	organelle organization	BIOLOGICAL_PROCESS	2.19573e-06	4.93313e-07	86	49	5538	7563		13236	135	1.01995	5624	86	1.52916	1.49926
Enriched in core	GO:0061024	membrane organization	BIOLOGICAL_PROCESS	5.97524e-06	1.50039e-06	23	3	5601	7609		13236	26	0.196434	5624	23	0.408962	2.08193
Enriched in core	GO:0006457	protein folding	BIOLOGICAL_PROCESS	7.87516e-06	2.01216e-06	36	11	5588	7601		13236	47	0.355092	5624	36	0.640114	1.80267
Enriched in core	GO:0016070	RNA metabolic process	BIOLOGICAL_PROCESS	3.39502e-05	9.12319e-06	82	52	5542	7560		13236	134	1.01239	5624	82	1.45804	1.44019
Enriched in core	GO:0016071	mRNA metabolic process	BIOLOGICAL_PROCESS	4.81719e-05	1.35815e-05	20	3	5604	7609		13236	23	0.173769	5624	20	0.355619	2.04651
Enriched in core	GO:0006396	RNA processing	BIOLOGICAL_PROCESS	4.81719e-05	1.35815e-05	20	3	5604	7609		13236	23	0.173769	5624	20	0.355619	2.04651
Enriched in core	GO:0006397	mRNA processing	BIOLOGICAL_PROCESS	4.81719e-05	1.35815e-05	20	3	5604	7609		13236	23	0.173769	5624	20	0.355619	2.04651
Enriched in core	GO:0050896	response to stimulus	BIOLOGICAL_PROCESS	9.17858e-05	2.66866e-05	271	259	5353	7353		13236	530	4.00423	5624	271	4.81863	1.20339
Enriched in core	GO:0051169	nuclear transport	BIOLOGICAL_PROCESS	9.3448e-05	2.79932e-05	19	3	5605	7609		13236	22	0.166213	5624	19	0.337838	2.03256
Enriched in core	GO:0006913	nucleocytoplasmic transport	BIOLOGICAL_PROCESS	9.3448e-05	2.79932e-05	19	3	5605	7609		13236	22	0.166213	5624	19	0.337838	2.03256
Enriched in core	GO:0010467	gene expression	BIOLOGICAL_PROCESS	0.0001039	3.18045e-05	27	8	5597	7604		13236	35	0.26443	5624	27	0.480085	1.81555
Enriched in core	GO:0051641	cellular localization	BIOLOGICAL_PROCESS	0.000161939	5.35042e-05	29	10	5595	7602		13236	39	0.294651	5624	29	0.515647	1.75003
Enriched in core	GO:0051649	establishment of localization in cell	BIOLOGICAL_PROCESS	0.000161939	5.35042e-05	29	10	5595	7602		13236	39	0.294651	5624	29	0.515647	1.75003
Enriched in core	GO:0046907	intracellular transport	BIOLOGICAL_PROCESS	0.000161939	5.35042e-05	29	10	5595	7602		13236	39	0.294651	5624	29	0.515647	1.75003
Enriched in core	GO:0051276	chromosome organization	BIOLOGICAL_PROCESS	0.000161939	5.32798e-05	49	26	5575	7586		13236	75	0.566636	5624	49	0.871266	1.53761
Enriched in core	GO:0022607	cellular component assembly	BIOLOGICAL_PROCESS	0.000283436	9.86408e-05	51	29	5573	7583		13236	80	0.604412	5624	51	0.906828	1.50035
Enriched in core	GO:0006790	sulfur compound metabolic process	BIOLOGICAL_PROCESS	0.000475261	0.000169586	53	32	5571	7580		13236	85	0.642188	5624	53	0.94239	1.46747
Enriched in core	GO:0006950	response to stress	BIOLOGICAL_PROCESS	0.000760019	0.000277892	146	130	5478	7482		13236	276	2.08522	5624	146	2.59602	1.24496
Enriched in core	GO:0009056	catabolic process	BIOLOGICAL_PROCESS	0.000763946	0.000289425	170	157	5454	7455		13236	327	2.47053	5624	170	3.02276	1.22352
Enriched in core	GO:0006091	generation of precursor metabolites and energy	BIOLOGICAL_PROCESS	0.00109431	0.000433869	79	60	5545	7552		13236	139	1.05017	5624	79	1.40469	1.33759
Enriched in core	GO:0006082	organic acid metabolic process	BIOLOGICAL_PROCESS	0.00365102	0.00157621	161	156	5463	7456		13236	317	2.39498	5624	161	2.86273	1.1953
Enriched in core	GO:0006520	cellular amino acid metabolic process	BIOLOGICAL_PROCESS	0.00365102	0.00157621	161	156	5463	7456		13236	317	2.39498	5624	161	2.86273	1.1953
Enriched in core	GO:0043436	oxoacid metabolic process	BIOLOGICAL_PROCESS	0.00365102	0.00157621	161	156	5463	7456		13236	317	2.39498	5624	161	2.86273	1.1953
Enriched in core	GO:0019752	carboxylic acid metabolic process	BIOLOGICAL_PROCESS	0.00365102	0.00157621	161	156	5463	7456		13236	317	2.39498	5624	161	2.86273	1.1953
Enriched in core	GO:0006399	tRNA metabolic process	BIOLOGICAL_PROCESS	0.00670132	0.00301116	62	49	5562	7563		13236	111	0.838622	5624	62	1.10242	1.31456
Enriched in core	GO:0034660	ncRNA metabolic process	BIOLOGICAL_PROCESS	0.00670132	0.00301116	62	49	5562	7563		13236	111	0.838622	5624	62	1.10242	1.31456
Enriched in core	GO:0065007	biological regulation	BIOLOGICAL_PROCESS	0.00671706	0.00304783	155	153	5469	7459		13236	308	2.32699	5624	155	2.75605	1.18438
Enriched in core	GO:0007010	cytoskeleton organization	BIOLOGICAL_PROCESS	0.00688659	0.00315509	25	13	5599	7599		13236	38	0.287096	5624	25	0.444523	1.54835
Enriched in core	GO:0065003	protein-containing complex assembly	BIOLOGICAL_PROCESS	0.00708354	0.00330773	40	27	5584	7585		13236	67	0.506195	5624	40	0.711238	1.40507
Enriched in core	GO:0043933	protein-containing complex subunit organization	BIOLOGICAL_PROCESS	0.00708354	0.00330773	40	27	5584	7585		13236	67	0.506195	5624	40	0.711238	1.40507
Enriched in core	GO:0007059	chromosome segregation	BIOLOGICAL_PROCESS	0.00759781	0.00358135	20	9	5604	7603		13236	29	0.219099	5624	20	0.355619	1.62309
Enriched in core	GO:0044248	cellular catabolic process	BIOLOGICAL_PROCESS	0.013342	0.00699427	15	6	5609	7606		13236	21	0.158658	5624	15	0.266714	1.68106
Enriched in core	GO:0050794	regulation of cellular process	BIOLOGICAL_PROCESS	0.0170714	0.0098518	129	130	5495	7482		13236	259	1.95678	5624	129	2.29374	1.1722
Enriched in core	GO:0023052	signaling	BIOLOGICAL_PROCESS	0.0170714	0.0098518	129	130	5495	7482		13236	259	1.95678	5624	129	2.29374	1.1722
Enriched in core	GO:0007154	cell communication	BIOLOGICAL_PROCESS	0.0170714	0.0098518	129	130	5495	7482		13236	259	1.95678	5624	129	2.29374	1.1722
Enriched in core	GO:0007165	signal transduction	BIOLOGICAL_PROCESS	0.0170714	0.0098518	129	130	5495	7482		13236	259	1.95678	5624	129	2.29374	1.1722
Enriched in core	GO:0050789	regulation of biological process	BIOLOGICAL_PROCESS	0.0170714	0.0098518	129	130	5495	7482		13236	259	1.95678	5624	129	2.29374	1.1722
Enriched in core	GO:0051716	cellular response to stimulus	BIOLOGICAL_PROCESS	0.0170714	0.0098518	129	130	5495	7482		13236	259	1.95678	5624	129	2.29374	1.1722
Enriched in core	GO:0000003	reproduction	BIOLOGICAL_PROCESS	0.0236142	0.0138356	5	0	5619	7612		13236	5	0.0377758	5624	5	0.0889047	2.35349
Enriched in core	GO:0061919	process utilizing autophagic mechanism	BIOLOGICAL_PROCESS	0.0578433	0.0356743	7	2	5617	7610		13236	9	0.0679964	5624	7	0.124467	1.83049
Enriched in core	GO:0006914	autophagy	BIOLOGICAL_PROCESS	0.0578433	0.0356743	7	2	5617	7610		13236	9	0.0679964	5624	7	0.124467	1.83049
Enriched in core	GO:0044281	small molecule metabolic process	BIOLOGICAL_PROCESS	0.0614927	0.0381959	400	481	5224	7131		13236	881	6.65609	5624	400	7.11238	1.06855
Enriched in core	GO:0065008	regulation of biological quality	BIOLOGICAL_PROCESS	0.0784378	0.0497579	28	23	5596	7589		13236	51	0.385313	5624	28	0.497866	1.29211
Enriched in core	GO:0042592	homeostatic process	BIOLOGICAL_PROCESS	0.0784378	0.0497579	28	23	5596	7589		13236	51	0.385313	5624	28	0.497866	1.29211
Enriched in core	GO:1901361	organic cyclic compound catabolic process	BIOLOGICAL_PROCESS	0.118784	0.0811079	8	4	5616	7608		13236	12	0.0906618	5624	8	0.142248	1.56899
Enriched in core	GO:0046700	heterocycle catabolic process	BIOLOGICAL_PROCESS	0.118784	0.0811079	8	4	5616	7608		13236	12	0.0906618	5624	8	0.142248	1.56899
Enriched in core	GO:0034655	nucleobase-containing compound catabolic process	BIOLOGICAL_PROCESS	0.118784	0.0811079	8	4	5616	7608		13236	12	0.0906618	5624	8	0.142248	1.56899
Enriched in core	GO:1901575	organic substance catabolic process	BIOLOGICAL_PROCESS	0.118784	0.0811079	8	4	5616	7608		13236	12	0.0906618	5624	8	0.142248	1.56899
Enriched in core	GO:0019439	aromatic compound catabolic process	BIOLOGICAL_PROCESS	0.118784	0.0811079	8	4	5616	7608		13236	12	0.0906618	5624	8	0.142248	1.56899
Enriched in core	GO:0044270	cellular nitrogen compound catabolic process	BIOLOGICAL_PROCESS	0.118784	0.0811079	8	4	5616	7608		13236	12	0.0906618	5624	8	0.142248	1.56899
Enriched in core	GO:0032991	protein-containing complex	CELLULAR_COMPONENT	1.81245e-30	7.98437e-33	302	126	5322	7486		13236	428	3.23361	5624	302	5.36984	1.66064
Enriched in core	GO:0005737	cytoplasm	CELLULAR_COMPONENT	3.74209e-20	6.59398e-22	280	150	5344	7462		13236	430	3.24872	5624	280	4.97866	1.5325
Enriched in core	GO:0110165	cellular anatomical entity	CELLULAR_COMPONENT	6.4662e-15	3.98796e-16	1236	1249	4388	6363		13236	2485	18.7746	5624	1236	21.9772	1.17059
Enriched in core	GO:0005622	intracellular anatomical structure	CELLULAR_COMPONENT	2.15801e-13	1.80627e-14	1186	1212	4438	6400		13236	2398	18.1173	5624	1186	21.0882	1.16398
Enriched in core	GO:0005840	ribosome	CELLULAR_COMPONENT	1.18431e-07	2.03471e-08	91	47	5533	7565		13236	138	1.04261	5624	91	1.61807	1.55194
Enriched in core	GO:0043233	organelle lumen	CELLULAR_COMPONENT	2.30383e-06	5.58197e-07	35	9	5589	7603		13236	44	0.332427	5624	35	0.622333	1.87209
Enriched in core	GO:0070013	intracellular organelle lumen	CELLULAR_COMPONENT	2.30383e-06	5.58197e-07	35	9	5589	7603		13236	44	0.332427	5624	35	0.622333	1.87209
Enriched in core	GO:0031981	nuclear lumen	CELLULAR_COMPONENT	2.30383e-06	5.58197e-07	35	9	5589	7603		13236	44	0.332427	5624	35	0.622333	1.87209
Enriched in core	GO:0031974	membrane-enclosed lumen	CELLULAR_COMPONENT	2.30383e-06	5.58197e-07	35	9	5589	7603		13236	44	0.332427	5624	35	0.622333	1.87209
Enriched in core	GO:0012505	endomembrane system	CELLULAR_COMPONENT	4.26207e-06	1.05144e-06	61	29	5563	7583		13236	90	0.679964	5624	61	1.08464	1.59514
Enriched in core	GO:0005739	mitochondrion	CELLULAR_COMPONENT	1.84094e-05	4.78481e-06	48	21	5576	7591		13236	69	0.521306	5624	48	0.853485	1.63721
Enriched in core	GO:0005856	cytoskeleton	CELLULAR_COMPONENT	2.60584e-05	6.88768e-06	51	24	5573	7588		13236	75	0.566636	5624	51	0.906828	1.60037
Enriched in core	GO:0043226	organelle	CELLULAR_COMPONENT	0.000161939	5.19277e-05	862	985	4762	6627		13236	1847	13.9544	5624	862	15.3272	1.09838
Enriched in core	GO:0043229	intracellular organelle	CELLULAR_COMPONENT	0.000174074	5.82801e-05	861	985	4763	6627		13236	1846	13.9468	5624	861	15.3094	1.0977
Enriched in core	GO:0005794	Golgi apparatus	CELLULAR_COMPONENT	0.00052418	0.000189351	18	4	5606	7608		13236	22	0.166213	5624	18	0.320057	1.92558
Enriched in core	GO:0000228	nuclear chromosome	CELLULAR_COMPONENT	0.00283368	0.00116093	12	2	5612	7610		13236	14	0.105772	5624	12	0.213371	2.01727
Enriched in core	GO:0005730	nucleolus	CELLULAR_COMPONENT	0.0041981	0.00183089	13	3	5611	7609		13236	16	0.120882	5624	13	0.231152	1.91221
Enriched in core	GO:0005783	endoplasmic reticulum	CELLULAR_COMPONENT	0.0085665	0.00418891	31	19	5593	7593		13236	50	0.377758	5624	31	0.551209	1.45916
Enriched in core	GO:0097708	intracellular vesicle	CELLULAR_COMPONENT	0.00949439	0.00476811	10	2	5614	7610		13236	12	0.0906618	5624	10	0.177809	1.96124
Enriched in core	GO:0031982	vesicle	CELLULAR_COMPONENT	0.00949439	0.00476811	10	2	5614	7610		13236	12	0.0906618	5624	10	0.177809	1.96124
Enriched in core	GO:0031410	cytoplasmic vesicle	CELLULAR_COMPONENT	0.00949439	0.00476811	10	2	5614	7610		13236	12	0.0906618	5624	10	0.177809	1.96124
Enriched in core	GO:0015630	microtubule cytoskeleton	CELLULAR_COMPONENT	0.0114	0.00587577	6	0	5618	7612		13236	6	0.0453309	5624	6	0.106686	2.35349
Enriched in core	GO:0005815	microtubule organizing center	CELLULAR_COMPONENT	0.0114	0.00587577	6	0	5618	7612		13236	6	0.0453309	5624	6	0.106686	2.35349
Enriched in core	GO:0071944	cell periphery	CELLULAR_COMPONENT	0.0122683	0.00637738	31	20	5593	7592		13236	51	0.385313	5624	31	0.551209	1.43055
Enriched in core	GO:0005576	extracellular region	CELLULAR_COMPONENT	0.0231634	0.0134695	28	19	5596	7593		13236	47	0.355092	5624	28	0.497866	1.40208
Enriched in core	GO:0005654	nucleoplasm	CELLULAR_COMPONENT	0.0265726	0.0156861	11	4	5613	7608		13236	15	0.113327	5624	11	0.19559	1.72589
Enriched in core	GO:0005886	plasma membrane	CELLULAR_COMPONENT	0.0462123	0.0278902	23	16	5601	7596		13236	39	0.294651	5624	23	0.408962	1.38795
Enriched in core	GO:0005773	vacuole	CELLULAR_COMPONENT	0.0462123	0.0277483	10	4	5614	7608		13236	14	0.105772	5624	10	0.177809	1.68106
Enriched in core	GO:0016020	membrane	CELLULAR_COMPONENT	0.0462123	0.0278902	23	16	5601	7596		13236	39	0.294651	5624	23	0.408962	1.38795
Enriched in core	GO:0005635	nuclear envelope	CELLULAR_COMPONENT	0.0795617	0.0518728	10	5	5614	7607		13236	15	0.113327	5624	10	0.177809	1.56899
Enriched in core	GO:0031975	envelope	CELLULAR_COMPONENT	0.0795617	0.0518728	10	5	5614	7607		13236	15	0.113327	5624	10	0.177809	1.56899
Enriched in core	GO:0031967	organelle envelope	CELLULAR_COMPONENT	0.0795617	0.0518728	10	5	5614	7607		13236	15	0.113327	5624	10	0.177809	1.56899
Enriched in core	GO:0042579	microbody	CELLULAR_COMPONENT	0.124382	0.0865743	10	6	5614	7606		13236	16	0.120882	5624	10	0.177809	1.47093
Enriched in core	GO:0005777	peroxisome	CELLULAR_COMPONENT	0.124382	0.0865743	10	6	5614	7606		13236	16	0.120882	5624	10	0.177809	1.47093
Enriched in core	GO:0005515	protein binding	MOLECULAR_FUNCTION	1.60949e-16	5.6722e-18	92	20	5532	7592		13236	112	0.846177	5624	92	1.63585	1.93322
Enriched in core	GO:0003723	RNA binding	MOLECULAR_FUNCTION	2.86331e-12	2.64887e-13	128	58	5496	7554		13236	186	1.40526	5624	128	2.27596	1.6196
Enriched in core	GO:0016740	transferase activity	MOLECULAR_FUNCTION	4.44253e-11	4.50124e-12	485	423	5139	7189		13236	908	6.86008	5624	485	8.62376	1.25709
Enriched in core	GO:0005198	structural molecule activity	MOLECULAR_FUNCTION	6.70503e-08	1.09289e-08	104	57	5520	7555		13236	161	1.21638	5624	104	1.84922	1.52026
Enriched in core	GO:0003735	structural constituent of ribosome	MOLECULAR_FUNCTION	1.18431e-07	2.03471e-08	91	47	5533	7565		13236	138	1.04261	5624	91	1.61807	1.55194
Enriched in core	GO:0030234	enzyme regulator activity	MOLECULAR_FUNCTION	4.40152e-07	7.94988e-08	29	4	5595	7608		13236	33	0.24932	5624	29	0.515647	2.06821
Enriched in core	GO:0098772	molecular function regulator	MOLECULAR_FUNCTION	4.40152e-07	7.94988e-08	29	4	5595	7608		13236	33	0.24932	5624	29	0.515647	2.06821
Enriched in core	GO:0016853	isomerase activity	MOLECULAR_FUNCTION	6.3645e-07	1.19254e-07	55	21	5569	7591		13236	76	0.574192	5624	55	0.977952	1.70318
Enriched in core	GO:0019899	enzyme binding	MOLECULAR_FUNCTION	8.20313e-07	1.59003e-07	26	3	5598	7609		13236	29	0.219099	5624	26	0.462304	2.11002
Enriched in core	GO:0008092	cytoskeletal protein binding	MOLECULAR_FUNCTION	2.00245e-06	4.41069e-07	40	12	5584	7600		13236	52	0.392868	5624	40	0.711238	1.81037
Enriched in core	GO:0008289	lipid binding	MOLECULAR_FUNCTION	5.5543e-05	1.59044e-05	25	6	5599	7606		13236	31	0.23421	5624	25	0.444523	1.89797
Enriched in core	GO:0016746	acyltransferase activity	MOLECULAR_FUNCTION	0.0001039	3.20395e-05	93	66	5531	7546		13236	159	1.20127	5624	93	1.65363	1.37657
Enriched in core	GO:0051082	unfolded protein binding	MOLECULAR_FUNCTION	0.000223943	7.59631e-05	21	5	5603	7607		13236	26	0.196434	5624	21	0.3734	1.90089
Enriched in core	GO:0016772	transferase activity, transferring phosphorus-containing groups	MOLECULAR_FUNCTION	0.000283436	9.83873e-05	254	247	5370	7365		13236	501	3.78513	5624	254	4.51636	1.19318
Enriched in core	GO:0016779	nucleotidyltransferase activity	MOLECULAR_FUNCTION	0.000333272	0.000117453	55	33	5569	7579		13236	88	0.664853	5624	55	0.977952	1.47093
Enriched in core	GO:0042578	phosphoric ester hydrolase activity	MOLECULAR_FUNCTION	0.000763946	0.000288566	44	25	5580	7587		13236	69	0.521306	5624	44	0.782361	1.50077
Enriched in core	GO:0016791	phosphatase activity	MOLECULAR_FUNCTION	0.000763946	0.000288566	44	25	5580	7587		13236	69	0.521306	5624	44	0.782361	1.50077
Enriched in core	GO:0045182	translation regulator activity	MOLECULAR_FUNCTION	0.00101159	0.000396614	28	12	5596	7600		13236	40	0.302206	5624	28	0.497866	1.64744
Enriched in core	GO:0090079	translation regulator activity, nucleic acid binding	MOLECULAR_FUNCTION	0.00101159	0.000396614	28	12	5596	7600		13236	40	0.302206	5624	28	0.497866	1.64744
Enriched in core	GO:0008135	translation factor activity, RNA binding	MOLECULAR_FUNCTION	0.00101159	0.000396614	28	12	5596	7600		13236	40	0.302206	5624	28	0.497866	1.64744
Enriched in core	GO:0016741	transferase activity, transferring one-carbon groups	MOLECULAR_FUNCTION	0.00178627	0.000723949	85	68	5539	7544		13236	153	1.15594	5624	85	1.51138	1.30749
Enriched in core	GO:0008168	methyltransferase activity	MOLECULAR_FUNCTION	0.00178627	0.000723949	85	68	5539	7544		13236	153	1.15594	5624	85	1.51138	1.30749
Enriched in core	GO:0016788	hydrolase activity, acting on ester bonds	MOLECULAR_FUNCTION	0.00365102	0.0015645	86	72	5538	7540		13236	158	1.19371	5624	86	1.52916	1.28101
Enriched in core	GO:0016787	hydrolase activity	MOLECULAR_FUNCTION	0.0054849	0.00241626	385	429	5239	7183		13236	814	6.14989	5624	385	6.84566	1.11313
Enriched in core	GO:0004386	helicase activity	MOLECULAR_FUNCTION	0.0085502	0.00414327	74	63	5550	7549		13236	137	1.03506	5624	74	1.31579	1.27123
Enriched in core	GO:0140657	ATP-dependent activity	MOLECULAR_FUNCTION	0.0085502	0.00414327	74	63	5550	7549		13236	137	1.03506	5624	74	1.31579	1.27123
Enriched in core	GO:0140640	catalytic activity, acting on a nucleic acid	MOLECULAR_FUNCTION	0.0085502	0.00414327	74	63	5550	7549		13236	137	1.03506	5624	74	1.31579	1.27123
Enriched in core	GO:0016874	ligase activity	MOLECULAR_FUNCTION	0.0100539	0.00509337	94	86	5530	7526		13236	180	1.35993	5624	94	1.67141	1.22904
Enriched in core	GO:0003924	GTPase activity	MOLECULAR_FUNCTION	0.0145292	0.00793663	53	43	5571	7569		13236	96	0.725295	5624	53	0.94239	1.29932
Enriched in core	GO:0016462	pyrophosphatase activity	MOLECULAR_FUNCTION	0.0145292	0.00793663	53	43	5571	7569		13236	96	0.725295	5624	53	0.94239	1.29932
Enriched in core	GO:0016817	hydrolase activity, acting on acid anhydrides	MOLECULAR_FUNCTION	0.0145292	0.00793663	53	43	5571	7569		13236	96	0.725295	5624	53	0.94239	1.29932
Enriched in core	GO:0016818	hydrolase activity, acting on acid anhydrides, in phosphorus-containing anhydrides	MOLECULAR_FUNCTION	0.0145292	0.00793663	53	43	5571	7569		13236	96	0.725295	5624	53	0.94239	1.29932
Enriched in core	GO:0017111	nucleoside-triphosphatase activity	MOLECULAR_FUNCTION	0.0145292	0.00793663	53	43	5571	7569		13236	96	0.725295	5624	53	0.94239	1.29932
Enriched in core	GO:0016301	kinase activity	MOLECULAR_FUNCTION	0.015972	0.00879516	200	214	5424	7398		13236	414	3.12783	5624	200	3.55619	1.13695
Enriched in core	GO:0016757	glycosyltransferase activity	MOLECULAR_FUNCTION	0.0526563	0.0320113	36	30	5588	7582		13236	66	0.49864	5624	36	0.640114	1.28372
Enriched in core	GO:0016765	transferase activity, transferring alkyl or aryl (other than methyl) groups	MOLECULAR_FUNCTION	0.0645167	0.0403585	19	13	5605	7599		13236	32	0.241765	5624	19	0.337838	1.39738
Enriched in core	GO:0003824	catalytic activity	MOLECULAR_FUNCTION	0.0795617	0.0512355	1954	2540	3670	5072		13236	4494	33.9529	5624	1954	34.744	1.0233
Enriched in core	GO:0019843	rRNA binding	MOLECULAR_FUNCTION	0.11517	0.0755959	7	3	5617	7609		13236	10	0.0755515	5624	7	0.124467	1.64744
Enriched in core	GO:0016810	hydrolase activity, acting on carbon-nitrogen (but not peptide) bonds	MOLECULAR_FUNCTION	0.124382	0.0858601	27	24	5597	7588		13236	51	0.385313	5624	27	0.480085	1.24596
LH*	Sum of specific GO category hits in the target (core or accessory) data set	Specific to GO term and ACC or CORE
PH**	Sum of specific GO category hits in the full data set	Fixed within a GO term in all analyses
LT***	Number of genes in the target (core or accessory) data set	Fixed across all GO terms within ACC or CORE
PT****	Number of genes	Fixed across GO terms in all analyses
