# Supplementary material for: Hiding in plain sight: Genome-wide recombination and a dynamic accessory genome drive diversity in Fusarium oxysporum f.sp. ciceris
Source: Proc Natl Acad Sci U S A. 2023 Jun 26;120(27):e2220570120. doi: 10.1073/pnas.2220570120 (PMC10318998; doi:10.1073/pnas.2220570120)
Supplement: Supplementary file 5 — Dataset S04 (XLSX) [file pnas.2220570120.sd04.xlsx]

## Sheet: Sheet1
Supplemental Dataset 4_Effector Gene Ontology Enrhchment Data
Status	GO ID	GO Name	GO Category	FDR	P-Value
Enriched in accessory Effector-p candidates	GO:0003333	amino acid transmembrane transport	BIOLOGICAL_PROCESS	1	0.0838842
Enriched in accessory Effector-p candidates	GO:0140110	transcription regulator activity	MOLECULAR_FUNCTION	1	0.0692794
Enriched in accessory Effector-p candidates	GO:0016209	antioxidant activity	MOLECULAR_FUNCTION	1	0.0306541
Enriched in accessory Effector-p candidates	GO:0016684	oxidoreductase activity, acting on peroxide as acceptor	MOLECULAR_FUNCTION	1	0.00803761
Enriched in accessory Effector-p candidates	GO:0044092	negative regulation of molecular function	BIOLOGICAL_PROCESS	1	0.070401
Enriched in accessory Effector-p candidates	GO:0006865	amino acid transport	BIOLOGICAL_PROCESS	1	0.0838842
Enriched in accessory Effector-p candidates	GO:0038032	termination of G protein-coupled receptor signaling pathway	BIOLOGICAL_PROCESS	1	0.0576423
Enriched in accessory Effector-p candidates	GO:0016491	oxidoreductase activity	MOLECULAR_FUNCTION	1	0.0179128
Enriched in accessory Effector-p candidates	GO:0009966	regulation of signal transduction	BIOLOGICAL_PROCESS	1	0.0576423
Enriched in accessory Effector-p candidates	GO:0006420	arginyl-tRNA aminoacylation	BIOLOGICAL_PROCESS	1	0.0903437
Enriched in accessory Effector-p candidates	GO:0004252	serine-type endopeptidase activity	MOLECULAR_FUNCTION	1	0.077654
Enriched in accessory Effector-p candidates	GO:0005342	organic acid transmembrane transporter activity	MOLECULAR_FUNCTION	1	0.0838842
Enriched in accessory Effector-p candidates	GO:0015171	amino acid transmembrane transporter activity	MOLECULAR_FUNCTION	1	0.0838842
Enriched in accessory Effector-p candidates	GO:0009968	negative regulation of signal transduction	BIOLOGICAL_PROCESS	1	0.0576423
Enriched in accessory Effector-p candidates	GO:0010648	negative regulation of cell communication	BIOLOGICAL_PROCESS	1	0.0576423
Enriched in accessory Effector-p candidates	GO:0010646	regulation of cell communication	BIOLOGICAL_PROCESS	1	0.0576423
Enriched in accessory Effector-p candidates	GO:0043565	sequence-specific DNA binding	MOLECULAR_FUNCTION	1	0.031212
Enriched in accessory Effector-p candidates	GO:0045744	negative regulation of G protein-coupled receptor signaling pathway	BIOLOGICAL_PROCESS	1	0.0576423
Enriched in accessory Effector-p candidates	GO:0019028	viral capsid	CELLULAR_COMPONENT	1	0.0903437
Enriched in accessory Effector-p candidates	GO:0044423	virion component	CELLULAR_COMPONENT	1	0.0903437
Enriched in accessory Effector-p candidates	GO:0004814	arginine-tRNA ligase activity	MOLECULAR_FUNCTION	1	0.0903437
Enriched in accessory Effector-p candidates	GO:0008198	ferrous iron binding	MOLECULAR_FUNCTION	1	0.0903437
Enriched in accessory Effector-p candidates	GO:0008168	methyltransferase activity	MOLECULAR_FUNCTION	1	0.070401
Enriched in accessory Effector-p candidates	GO:1903825	organic acid transmembrane transport	BIOLOGICAL_PROCESS	1	0.0838842
Enriched in accessory Effector-p candidates	GO:0003700	DNA-binding transcription factor activity	MOLECULAR_FUNCTION	1	0.0848303
Enriched in accessory Effector-p candidates	GO:0008171	O-methyltransferase activity	MOLECULAR_FUNCTION	1	0.0838842
Enriched in accessory Effector-p candidates	GO:0023057	negative regulation of signaling	BIOLOGICAL_PROCESS	1	0.0576423
Enriched in accessory Effector-p candidates	GO:0023051	regulation of signaling	BIOLOGICAL_PROCESS	1	0.0576423
Enriched in accessory Effector-p candidates	GO:0004518	nuclease activity	MOLECULAR_FUNCTION	1	0.0985984
Enriched in accessory Effector-p candidates	GO:0004527	exonuclease activity	MOLECULAR_FUNCTION	1	0.0903437
Enriched in accessory Effector-p candidates	GO:0016741	transferase activity, transferring one-carbon groups	MOLECULAR_FUNCTION	1	0.070401
Enriched in accessory Effector-p candidates	GO:0006766	vitamin metabolic process	BIOLOGICAL_PROCESS	1	0.0838842
Enriched in accessory Effector-p candidates	GO:0006767	water-soluble vitamin metabolic process	BIOLOGICAL_PROCESS	1	0.0838842
Enriched in accessory Effector-p candidates	GO:0048583	regulation of response to stimulus	BIOLOGICAL_PROCESS	1	0.0576423
Enriched in accessory Effector-p candidates	GO:0048585	negative regulation of response to stimulus	BIOLOGICAL_PROCESS	1	0.0576423
Enriched in accessory Effector-p candidates	GO:1905039	carboxylic acid transmembrane transport	BIOLOGICAL_PROCESS	1	0.0838842
Enriched in accessory Effector-p candidates	GO:0009110	vitamin biosynthetic process	BIOLOGICAL_PROCESS	1	0.0838842
Enriched in accessory Effector-p candidates	GO:0007186	G protein-coupled receptor signaling pathway	BIOLOGICAL_PROCESS	1	0.0576423
Enriched in accessory Effector-p candidates	GO:0008277	regulation of G protein-coupled receptor signaling pathway	BIOLOGICAL_PROCESS	1	0.0576423
Enriched in accessory Effector-p candidates	GO:0046943	carboxylic acid transmembrane transporter activity	MOLECULAR_FUNCTION	1	0.0838842
Enriched in accessory Effector-p candidates	GO:0042364	water-soluble vitamin biosynthetic process	BIOLOGICAL_PROCESS	1	0.0838842
Enriched in accessory Effector-p candidates	GO:0009349	riboflavin synthase complex	CELLULAR_COMPONENT	1	0.0903437
Enriched in accessory Effector-p candidates	GO:0048519	negative regulation of biological process	BIOLOGICAL_PROCESS	1	0.0985984
Enriched in accessory Effector-p candidates	GO:0051920	peroxiredoxin activity	MOLECULAR_FUNCTION	1	0.0269993
Enriched in accessory Effector-p candidates	GO:0048523	negative regulation of cellular process	BIOLOGICAL_PROCESS	1	0.0985984
Enriched in accessory Effector-p candidates	GO:0043086	negative regulation of catalytic activity	BIOLOGICAL_PROCESS	1	0.070401
Enriched in accessory Effector-p candidates	GO:0055085	transmembrane transport	BIOLOGICAL_PROCESS	1	0.0305963
Enriched in accessory Effector-p candidates	GO:0023021	termination of signal transduction	BIOLOGICAL_PROCESS	1	0.0576423
Enriched in accessory Effector-p candidates	GO:0015849	organic acid transport	BIOLOGICAL_PROCESS	1	0.0838842
Enriched in accessory Effector-p candidates, present in <5 strains	GO:0008610	lipid biosynthetic process	BIOLOGICAL_PROCESS	1	0.092122
Enriched in accessory Effector-p candidates, present in <5 strains	GO:0051276	chromosome organization	BIOLOGICAL_PROCESS	1	0.0884578
Enriched in accessory Effector-p candidates, present in <5 strains	GO:0016043	cellular component organization	BIOLOGICAL_PROCESS	1	0.0877261
Enriched in accessory Effector-p candidates, present in <5 strains	GO:0007059	chromosome segregation	BIOLOGICAL_PROCESS	1	0.092122
Enriched in accessory Effector-p candidates, present in <5 strains	GO:0071840	cellular component organization or biogenesis	BIOLOGICAL_PROCESS	1	0.0641107
Enriched in accessory Effector-p candidates, present in <5 strains	GO:0000160	phosphorelay signal transduction system	BIOLOGICAL_PROCESS	1	0.092122
Enriched in accessory Effector-p candidates, present in <5 strains	GO:0006996	organelle organization	BIOLOGICAL_PROCESS	1	0.0538726
Enriched in accessory Effector-p candidates, present in <5 strains	GO:0009277	fungal-type cell wall	CELLULAR_COMPONENT	1	0.0400757
Enriched in accessory Effector-p candidates, present in <5 strains	GO:0005618	cell wall	CELLULAR_COMPONENT	1	0.0763647
Enriched in accessory Effector-p candidates, present in <5 strains	GO:0043228	non-membrane-bounded organelle	CELLULAR_COMPONENT	1	0.0641107
Enriched in accessory Effector-p candidates, present in <5 strains	GO:0043232	intracellular non-membrane-bounded organelle	CELLULAR_COMPONENT	1	0.0641107
Enriched in accessory Effector-p candidates, present in <5 strains	GO:0005524	ATP binding	MOLECULAR_FUNCTION	1	0.0244819
Enriched in accessory Effector-p candidates, present in <5 strains	GO:0036094	small molecule binding	MOLECULAR_FUNCTION	1	0.0820961
Enriched in accessory Effector-p candidates, present in <5 strains	GO:0030554	adenyl nucleotide binding	MOLECULAR_FUNCTION	1	0.0140489
Enriched in accessory Effector-p candidates, present in <5 strains	GO:0017076	purine nucleotide binding	MOLECULAR_FUNCTION	1	0.0200719
Enriched in accessory Effector-p candidates, present in <5 strains	GO:0140657	ATP-dependent activity	MOLECULAR_FUNCTION	1	0.0376534
Enriched in accessory Effector-p candidates, present in <5 strains	GO:0043167	ion binding	MOLECULAR_FUNCTION	1	0.0212782
Enriched in accessory Effector-p candidates, present in <5 strains	GO:0043169	cation binding	MOLECULAR_FUNCTION	1	0.0957015
Enriched in accessory Effector-p candidates, present in <5 strains	GO:0043168	anion binding	MOLECULAR_FUNCTION	1	0.0723615
Enriched in accessory Effector-p candidates, present in <5 strains	GO:0016772	transferase activity, transferring phosphorus-containing groups	MOLECULAR_FUNCTION	1	0.0717012
Enriched in accessory Effector-p candidates, present in <5 strains	GO:0016746	acyltransferase activity	MOLECULAR_FUNCTION	1	0.0884578
Enriched in accessory Effector-p candidates, present in <5 strains	GO:0016747	acyltransferase activity, transferring groups other than amino-acyl groups	MOLECULAR_FUNCTION	1	0.0884578
Enriched in accessory Effector-p candidates, present in <5 strains	GO:0004386	helicase activity	MOLECULAR_FUNCTION	1	0.0266659
Enriched in accessory Effector-p candidates, present in <5 strains	GO:0005488	binding	MOLECULAR_FUNCTION	1	0.0515149
Enriched in accessory Effector-p candidates, present in <5 strains	GO:0004198	calcium-dependent cysteine-type endopeptidase activity	MOLECULAR_FUNCTION	1	0.092122
Enriched in accessory Effector-p candidates, present in <5 strains	GO:0005198	structural molecule activity	MOLECULAR_FUNCTION	1	0.0463934
Enriched in accessory Effector-p candidates, present in <5 strains	GO:0005199	structural constituent of cell wall	MOLECULAR_FUNCTION	1	0.0400757
Enriched in accessory Effector-p candidates, present in <5 strains	GO:0032559	adenyl ribonucleotide binding	MOLECULAR_FUNCTION	1	0.0244819
Enriched in accessory Effector-p candidates, present in <5 strains	GO:0032553	ribonucleotide binding	MOLECULAR_FUNCTION	1	0.0891944
Enriched in accessory Effector-p candidates, present in <5 strains	GO:0032555	purine ribonucleotide binding	MOLECULAR_FUNCTION	1	0.0338015
Enriched in accessory Effector-p candidates, present in <5 strains	GO:0035639	purine ribonucleoside triphosphate binding	MOLECULAR_FUNCTION	1	0.0338015
Enriched in core Effector-p candidates	GO:0015399	primary active transmembrane transporter activity	MOLECULAR_FUNCTION	0.4	0.000401
Enriched in core Effector-p candidates	GO:0005737	cytoplasm	CELLULAR_COMPONENT	0.4	0.00190533
Enriched in core Effector-p candidates	GO:0016020	membrane	CELLULAR_COMPONENT	0.4	0.00190533
Enriched in core Effector-p candidates	GO:0110165	cellular anatomical entity	CELLULAR_COMPONENT	0.4	0.00128071
Enriched in core Effector-p candidates	GO:0005739	mitochondrion	CELLULAR_COMPONENT	0.5	0.00359878
Enriched in core Effector-p candidates	GO:0051234	establishment of localization	BIOLOGICAL_PROCESS	0.5	0.00776098
Enriched in core Effector-p candidates	GO:0051179	localization	BIOLOGICAL_PROCESS	0.5	0.00776098
Enriched in core Effector-p candidates	GO:0006810	transport	BIOLOGICAL_PROCESS	0.5	0.00776098
Enriched in core Effector-p candidates	GO:0004553	hydrolase activity, hydrolyzing O-glycosyl compounds	MOLECULAR_FUNCTION	0.5	0.00681766
Enriched in core Effector-p candidates	GO:0015453	oxidoreduction-driven active transmembrane transporter activity	MOLECULAR_FUNCTION	0.5	0.00555392
Enriched in core Effector-p candidates	GO:0016798	hydrolase activity, acting on glycosyl bonds	MOLECULAR_FUNCTION	0.5	0.00681766
Enriched in core Effector-p candidates	GO:0022804	active transmembrane transporter activity	MOLECULAR_FUNCTION	0.5	0.00359878
Enriched in core Effector-p candidates	GO:0015078	proton transmembrane transporter activity	MOLECULAR_FUNCTION	0.5	0.00555392
Enriched in core Effector-p candidates	GO:0006457	protein folding	BIOLOGICAL_PROCESS	0.7	0.0158592
Enriched in core Effector-p candidates	GO:0030570	pectate lyase activity	MOLECULAR_FUNCTION	0.7	0.0158592
Enriched in core Effector-p candidates	GO:0016837	carbon-oxygen lyase activity, acting on polysaccharides	MOLECULAR_FUNCTION	0.7	0.0158592
Enriched in core Effector-p candidates	GO:0016829	lyase activity	MOLECULAR_FUNCTION	0.7	0.0161252
Enriched in core Effector-p candidates	GO:0016787	hydrolase activity	MOLECULAR_FUNCTION	0.7	0.0124556
Enriched in core Effector-p candidates	GO:0031975	envelope	CELLULAR_COMPONENT	0.7	0.0158592
Enriched in core Effector-p candidates	GO:0019867	outer membrane	CELLULAR_COMPONENT	0.7	0.0158592
