# Supplementary material for: Hiding in plain sight: Genome-wide recombination and a dynamic accessory genome drive diversity in Fusarium oxysporum f.sp. ciceris
Source: Proc Natl Acad Sci U S A. 2023 Jun 26;120(27):e2220570120. doi: 10.1073/pnas.2220570120 (PMC10318998; doi:10.1073/pnas.2220570120)
Supplement: Supplementary file 6 — Dataset S05 (XLSX) [file pnas.2220570120.sd05.xlsx]

## Sheet: Sheet1
Supplemental Dataset 5_ SIX gene presence-absence.
Strain-ID	SIX1	SIX10	SIX11	SIX12	SIX13	SIX14	SIX2	SIX4	SIX6	SIX7	SIX8	SIX9
Fo-Et-0062	0	0	0	0	0	0	0	0	0	0	0	0
Fo-Et-0064	0	0	0	0	0	0	0	0	0	0	0	0
Fo-Et-0123	0	0	0	0	0	0	0	0	0	0	0	0
Fo-Et-0137	0	0	0	0	0	0	0	0	0	0	0	0
Fo-Et-0143	0	0	0	0	0	0	0	0	0	0	0	0
Fo-Et-0073	0	0	0	0	0	0	0	0	0	0	0	0
Fo-Et-0258	0	0	0	0	0	0	0	0	0	0	0	0
Fo-Et-0265	0	0	0	0	0	0	0	0	0	0	0	0
Fo-Et-0045	0	0	0	0	0	0	0	0	0	0	0	0
Fo-Et-0082	0	0	0	0	0	0	0	0	0	0	0	0
Fo-Et-0085	0	0	0	0	0	0	0	0	0	0	0	0
Fo-Et-0236	0	0	0	0	0	0	0	0	0	0	0	0
Fo-Et-0260	0	0	0	0	0	0	0	0	0	0	0	0
F-Et-0222	0	0	0	0	0	0	0	0	0	0	0	1
F-Et-0223	0	0	0	0	0	0	0	0	0	0	0	1
F-Et-0190	0	0	0	0	0	0	1	0	0	0	0	0
F-Et-0252	0	0	0	0	0	0	1	0	0	0	0	0
Fo-Et-0136	0	0	0	0	0	0	0	0	0	0	0	0
Fo-Et-0176	2	0	1	0	2	0	0	1	0	0	0	0
Fo-Et-0221	0	0	0	0	0	0	0	0	0	0	0	0
Fo-Et-0240	0	0	0	0	0	0	0	0	0	0	0	0
Fo-Et-0257	0	0	0	0	0	0	0	0	0	0	0	0
USDA-Foc4	2	1	1	1	1	0	0	0	1	1	1	1
Fo-Et-0181	2	1	2	1	1	0	0	0	1	1	1	1
Fo-Et-0231	2	1	1	1	1	0	0	0	1	1	1	1
Fo-Et-0179	0	0	0	0	0	0	0	0	0	0	0	1
Fo-Et-0232	0	0	0	0	0	0	0	0	0	0	0	1
Fo-Et-0233	0	0	0	0	0	0	0	0	0	0	0	1
Fo-Et-0177	0	0	0	0	0	0	0	0	0	0	0	1
Fo-Et-0180	0	0	0	0	0	0	0	0	0	0	0	1
Fo-Et-0183	0	0	0	0	0	0	0	0	0	0	0	1
Fo-Et-0188	0	0	0	0	0	0	0	0	0	0	0	1
Fo-Et-0189	0	0	0	0	0	0	0	0	0	0	0	1
Fo-Et-0172	0	0	0	0	0	0	0	0	0	0	0	0
Fo-Et-0251	0	0	0	0	0	0	0	0	0	0	0	0
Fo-Et-0080	0	0	0	0	0	0	0	0	0	0	0	1
Fo-Et-0219	0	0	0	0	0	0	0	0	0	0	0	1
Fo-Et-0242	0	0	0	0	0	0	0	0	0	0	0	1
Fo-Et-0185	0	0	0	0	0	0	0	0	0	0	0	1
Fo-Et-0186	0	0	0	0	0	0	0	0	0	0	0	1
Fo-Et-0069	0	0	0	0	0	0	0	0	0	0	0	1
Fo-Et-0070	0	0	0	0	0	0	0	0	0	0	0	1
Fo-Et-0173	0	0	0	0	0	0	0	0	0	0	0	1
Fo-Et-0234	0	0	0	0	0	0	0	0	0	0	0	1
Fo-Et-0091	0	0	0	0	0	0	0	0	0	0	0	0
Fo-Et-0092	0	0	0	0	0	0	0	0	0	0	0	0
Fo-Et-0267	0	0	0	0	0	0	0	0	0	0	0	0
Fo-Et-0061	0	0	0	0	0	0	0	0	0	0	0	0
Fo-Et-0105	0	0	0	0	0	0	0	0	0	0	0	1
Fo-Et-0150	0	0	0	0	0	0	0	0	0	0	0	1
Fo-Et-0171	0	0	0	0	0	0	0	0	0	0	0	1
Fo-Et-0187	0	0	0	0	0	0	0	0	0	0	0	1
Fo-Et-0203	0	0	0	0	0	0	0	0	0	0	0	1
Fo-Et-0224	0	0	0	0	0	0	0	0	0	0	0	1
Fo-Et-0237	0	0	0	0	0	0	0	0	0	0	0	1
Fo-Et-0249	0	0	0	0	0	0	0	0	0	0	0	0
Fo-Et-0269	0	0	0	0	0	0	0	0	0	0	0	0
Fo-Et-0271	0	0	0	0	0	0	0	0	0	0	0	1
Fo-Et-0089	0	0	0	0	0	0	0	0	0	0	0	0
Fo-Et-0094	0	0	0	0	0	0	0	0	0	0	0	0
Fo-Et-0111	0	0	0	0	0	0	0	0	0	0	0	0
Fo-Et-0113	0	0	0	0	0	0	0	0	0	0	0	0
Fo-Et-0191	0	0	0	0	0	0	0	0	0	0	0	0
Fo-Et-0239	0	0	0	0	0	0	0	0	0	0	0	0
Fo-Et-0263	0	0	0	0	0	0	0	0	0	0	0	0
Fo-Et-0049	0	0	0	0	0	0	0	0	0	0	0	1
Fo-Et-0087	0	0	0	0	0	0	0	0	0	0	0	1
Fo-Et-0145	0	0	0	0	0	0	0	0	0	0	0	1
Fo-Et-0151	0	0	0	0	0	0	0	0	0	0	0	1
Fo-Et-0238	0	0	0	0	0	0	0	0	0	0	0	1
Fo-Et-0118	0	0	0	0	0	0	0	0	0	0	0	0
Fo-Et-0128	0	0	0	0	0	0	0	0	0	0	0	0
Fo-Et-0149	0	0	0	0	0	0	0	0	0	0	0	0
Fo-Et-0156	0	0	0	0	0	0	0	0	0	0	0	0
Fo-Et-0157	0	0	0	0	0	0	0	0	0	0	0	0
Fo-Et-0169	0	0	0	0	0	0	0	0	0	0	0	0
Fo-Et-0174	0	0	0	0	0	0	0	0	0	0	0	0
Fo-Et-0192	0	0	0	0	0	0	0	0	0	0	0	0
Fo-Et-0244	0	0	0	0	0	0	0	0	0	0	0	0
Fo-Et-0264	0	0	0	0	0	0	0	0	0	0	0	0
Fo-Et-0099	0	0	0	0	0	0	0	0	0	0	0	1
Fo-Et-0100	0	0	0	0	0	0	0	0	0	0	0	2
Fo-Et-0000	0	0	0	0	0	0	0	0	0	0	0	0
Fo-Et-0028	0	0	0	0	0	0	0	0	0	0	0	1
Fo-Et-0090	0	0	0	0	0	0	0	0	0	0	0	0
Fo-Et-0112	0	0	0	0	0	0	0	0	0	0	0	1
Fo-Et-0210	0	0	0	0	0	0	0	0	0	0	0	1
Fo-Et-0241	0	0	0	0	0	0	0	0	0	0	0	1
F-Et-0103	0	0	0	0	0	0	1	0	0	0	0	0
Fo-Et-0141	0	0	0	0	0	0	0	0	0	0	0	0
Fo-Et-0088	0	0	0	0	0	0	0	0	0	0	0	1
Fo-Et-0259	0	0	0	0	1	1	1	0	0	0	0	2
Fo-Et-0178	0	0	0	0	0	0	0	0	0	0	0	1
Fo-Et-0182	0	0	0	0	0	0	0	0	0	0	0	1
Fo-Et-0184	0	0	0	0	0	0	0	0	0	0	0	1
Fo-Et-0119	0	0	0	0	0	0	0	0	0	0	0	0
Fo-Et-0247	0	0	0	0	0	0	0	0	0	0	0	0
Fo-Et-0139	0	0	0	0	0	0	0	0	0	0	0	1
Fo-Et-0154	0	0	0	0	0	0	0	0	0	0	0	0
Fo-Et-0230	0	0	0	0	0	0	0	0	0	0	0	1
Fo-Et-0168	0	0	0	0	0	0	0	0	0	0	0	1
Fo-Et-0097	0	0	0	0	0	0	0	0	0	0	0	1
Fo-Et-0104	0	0	0	0	0	0	0	0	0	0	0	1
Fo-Et-0129	0	0	0	0	0	0	0	0	0	0	0	1
Fo-Et-0130	0	0	0	0	0	0	0	0	0	0	0	0
Fo-Et-0067	0	0	0	0	0	0	0	0	0	0	0	0
Fo-Et-0079	0	0	0	0	0	0	0	0	0	0	0	1
Fo-Et-0066	0	0	0	0	0	0	0	0	0	0	0	0
Fo-Et-0107	0	0	0	0	0	0	0	0	0	0	0	1
Fo-Et-0014	0	0	0	0	0	0	0	0	0	0	0	1
Fo-Et-0255	0	0	0	0	0	0	0	0	0	0	0	1
Fo-Et-0046	0	0	0	0	0	0	0	0	0	0	0	0
Fo-Et-0124	0	0	0	0	0	0	0	0	0	0	0	0
Fo-Et-0001	0	0	0	0	0	0	0	0	0	0	0	0
Fo-Et-0002	0	0	0	0	0	0	0	0	0	0	0	1
Fo-Et-0096	0	0	0	0	0	0	0	0	0	0	0	0
Fo-Et-0132	0	0	0	0	0	0	1	0	0	0	0	1
Fo-Et-0138	0	0	0	0	0	0	1	0	0	0	0	1
Fo-Et-0227	0	0	0	0	0	0	0	0	0	0	0	1
Fo-Et-0074	0	0	0	0	0	0	0	0	0	0	0	1
Fo-Et-0109	0	0	0	0	0	0	0	0	0	0	0	1
Fo-Et-0098	0	0	0	0	0	0	0	0	0	0	0	1
Fo-Et-0146	0	0	0	0	0	0	0	0	0	0	0	1
