# Supplementary material for: Hiding in plain sight: Genome-wide recombination and a dynamic accessory genome drive diversity in Fusarium oxysporum f.sp. ciceris
Source: Proc Natl Acad Sci U S A. 2023 Jun 26;120(27):e2220570120. doi: 10.1073/pnas.2220570120 (PMC10318998; doi:10.1073/pnas.2220570120)
Supplement: Supplementary file 7 — Dataset S06 (XLSX) [file pnas.2220570120.sd06.xlsx]

## Sheet: Sheet1
Supplemental Dataset 6_ Virulence Assay Data
						Observations by date (planting date, 4/02/2019)
						10 days					30 days			45 days			60 days
						15/02/2019				2019-05-03			20/3/2019			2019-05-04
Year	Location	Replication	Furarium Strain	Chickpea variety	No of seeds planted	Emerged	Healthy	Diseased	Dead	Healthy	Diseased	Dead	Healthy	Diseased	Dead	Healthy	Diseased	Dead
2019	Debre Zeit	1	Fo-Et-0028	JG62	10	9	9	0	0	7	2	2	1	8	8	0	9	9
2019	Debre Zeit	2	Fo-Et-0028	JG62	10	10	10	0	0	10	0	0	4	6	6	0	10	10
2019	Debre Zeit	3	Fo-Et-0028	JG62	10	10	10	0	0	9	1	1	7	3	3	2	8	8
2019	Debre Zeit	4	Fo-Et-0028	JG62	10	10	10	0	0	8	2	2	6	4	4	1	9	9
2019	Debre Zeit	1	Fo-Et-0028	WR 315	10	9	8	1	0	8	1	1	8	1	1	8	1	1
2019	Debre Zeit	2	Fo-Et-0028	WR 315	10	10	10	0	0	10	0	0	10	0	0	10	0	0
2019	Debre Zeit	3	Fo-Et-0028	WR 315	10	9	9	0	0	9	0	0	9	0	0	9	0	0
2019	Debre Zeit	4	Fo-Et-0028	WR 315	10	10	8	2	0	8	2	2	8	2	2	7	3	3
2019	Debre Zeit	1	Fo-Et-0049	JG62	10	9	9	0	0	8	1	1	8	1	1	3	6	6
2019	Debre Zeit	2	Fo-Et-0049	JG62	10	10	9	1	1	8	2	2	6	4	4	2	8	8
2019	Debre Zeit	3	Fo-Et-0049	JG62	10	10	10	0	0	10	0	0	10	0	0	3	7	7
2019	Debre Zeit	4	Fo-Et-0049	JG62	10	10	10	0	0	4	6	6	1	9	9	1	9	9
2019	Debre Zeit	1	Fo-Et-0049	WR 315	10	9	9	0	0	8	1	1	8	1	1	8	1	1
2019	Debre Zeit	2	Fo-Et-0049	WR 315	10	10	10	0	0	10	0	0	10	0	0	10	0	0
2019	Debre Zeit	3	Fo-Et-0049	WR 315	10	10	10	0	0	10	0	0	10	0	0	10	0	0
2019	Debre Zeit	4	Fo-Et-0049	WR 315	10	10	10	0	0	9	1	1	9	1	1	9	1	1
2019	Debre Zeit	1	Fo-Et-0064	JG62	10	9	9	0	0	6	3	3	4	5	5	4	5	5
2019	Debre Zeit	2	Fo-Et-0064	JG62	10	9	9	0	0	7	2	2	7	2	2	7	2	2
2019	Debre Zeit	3	Fo-Et-0064	JG62	10	9	9	0	0	6	3	3	5	4	4	5	4	4
2019	Debre Zeit	4	Fo-Et-0064	JG62	10	10	10	0	0	8	2	2	6	4	4	6	4	4
2019	Debre Zeit	1	Fo-Et-0064	WR 315	10	9	9	0	0	9	0	0	9	0	0	9	0	0
2019	Debre Zeit	2	Fo-Et-0064	WR 315	10	10	10	0	0	10	0	0	10	0	0	10	0	0
2019	Debre Zeit	3	Fo-Et-0064	WR 315	10	10	10	0	0	9	1	1	9	1	1	9	1	1
2019	Debre Zeit	4	Fo-Et-0064	WR 315	10	9	9	0	0	9	0	0	9	0	0	9	0	0
2019	Debre Zeit	1	Fo-Et-0069	JG62	10	10	10	0	0	7	3	3	5	5	5	0	10	10
2019	Debre Zeit	2	Fo-Et-0069	JG62	10	10	10	0	0	10	0	0	4	6	6	2	8	8
2019	Debre Zeit	3	Fo-Et-0069	JG62	10	9	9	0	0	8	1	1	7	2	2	0	9	9
2019	Debre Zeit	4	Fo-Et-0069	JG62	10	10	10	0	0	8	2	2	3	7	7	3	7	7
2019	Debre Zeit	1	Fo-Et-0069	WR 315	10	10	10	0	0	9	1	1	9	1	1	10	0	0
2019	Debre Zeit	2	Fo-Et-0069	WR 315	10	9	9	0	0	9	0	0	9	0	0	9	0	0
2019	Debre Zeit	3	Fo-Et-0069	WR 315	10	9	9	0	0	9	0	0	9	0	0	9	0	0
2019	Debre Zeit	4	Fo-Et-0069	WR 315	10	9	9	0	0	9	0	0	9	0	0	9	0	0
2019	Debre Zeit	1	Fo-Et-0080	JG62	10	10	10	0	0	7	3	3	7	3	3	5	5	5
2019	Debre Zeit	2	Fo-Et-0080	JG62	10	9	9	0	0	8	1	1	7	2	2	7	2	2
2019	Debre Zeit	3	Fo-Et-0080	JG62	10	10	10	0	0	10	0	0	9	1	1	4	6	6
2019	Debre Zeit	4	Fo-Et-0080	JG62	10	10	10	0	0	8	2	2	6	4	4	6	4	4
2019	Debre Zeit	1	Fo-Et-0080	WR 315	10	10	10	0	0	10	0	0	10	0	0	10	0	0
2019	Debre Zeit	2	Fo-Et-0080	WR 315	10	10	10	0	0	10	0	0	10	0	0	10	0	0
2019	Debre Zeit	3	Fo-Et-0080	WR 315	10	10	10	0	0	10	0	0	10	0	0	10	0	0
2019	Debre Zeit	4	Fo-Et-0080	WR 315	10	10	10	0	0	10	0	0	10	0	0	10	0	0
2019	Debre Zeit	1	Fo-Et-0082	JG62	10	10	10	0	0	10	0	0	0	10	10	0	10	10
2019	Debre Zeit	2	Fo-Et-0082	JG62	10	9	9	0	0	7	2	2	5	4	4	5	4	4
2019	Debre Zeit	3	Fo-Et-0082	JG62	10	10	10	0	0	9	1	1	2	8	8	2	8	8
2019	Debre Zeit	4	Fo-Et-0082	JG62	10	10	10	0	0	7	3	3	4	6	6	4	6	6
2019	Debre Zeit	1	Fo-Et-0082	WR 315	10	10	10	0	0	10	0	0	10	0	0	10	0	0
2019	Debre Zeit	2	Fo-Et-0082	WR 315	10	8	7	1	0	7	1	1	7	1	1	7	1	1
2019	Debre Zeit	3	Fo-Et-0082	WR 315	10	7	7	0	0	6	1	1	6	1	1	5	2	2
2019	Debre Zeit	4	Fo-Et-0082	WR 315	10	9	9	0	0	9	1	1	9	1	1	9	1	1
2019	Debre Zeit	1	Fo-Et-0087	JG62	10	10	10	0	0	10	0	0	10	0	0	3	7	7
2019	Debre Zeit	2	Fo-Et-0087	JG62	10	7	7	0	0	7	0	0	5	2	2	2	5	5
2019	Debre Zeit	3	Fo-Et-0087	JG62	10	10	10	0	0	10	0	0	10	0	0	6	4	4
2019	Debre Zeit	4	Fo-Et-0087	JG62	10	10	10	0	0	7	3	3	4	6	6	4	6	6
2019	Debre Zeit	1	Fo-Et-0087	WR 315	10	9	9	0	0	9	0	0	9	0	0	9	0	0
2019	Debre Zeit	2	Fo-Et-0087	WR 315	10	10	10	0	0	10	0	0	10	0	0	10	0	0
2019	Debre Zeit	3	Fo-Et-0087	WR 315	10	10	10	0	0	10	0	0	10	0	0	10	0	0
2019	Debre Zeit	4	Fo-Et-0087	WR 315	10	8	7	1	0	7	1	1	7	1	1	7	1	1
2019	Debre Zeit	1	Fo-Et-0088	JG62	10	7	7	0	0	5	2	2	4	3	3	4	3	3
2019	Debre Zeit	2	Fo-Et-0088	JG62	10	9	9	0	0	8	1	1	7	2	2	7	2	2
2019	Debre Zeit	3	Fo-Et-0088	JG62	10	10	10	0	0	10	0	0	10	0	0	10	0	0
2019	Debre Zeit	4	Fo-Et-0088	JG62	10	9	8	1	1	5	4	4	3	6	6	3	6	6
2019	Debre Zeit	1	Fo-Et-0088	WR 315	10	6	6	0	0	6	0	0	6	0	0	6	0	0
2019	Debre Zeit	2	Fo-Et-0088	WR 315	10	7	7	0	0	7	0	0	7	0	0	7	0	0
2019	Debre Zeit	3	Fo-Et-0088	WR 315	10	10	10	0	0	8	2	2	8	2	2	8	2	2
2019	Debre Zeit	4	Fo-Et-0088	WR 315	10	10	10	0	0	10	0	0	10	0	0	10	0	0
2019	Debre Zeit	1	Fo-Et-0091	JG62	10	9	9	0	0	8	1	1	6	3	3	0	9	9
2019	Debre Zeit	2	Fo-Et-0091	JG62	10	9	9	0	0	9	0	0	2	7	7	0	9	9
2019	Debre Zeit	3	Fo-Et-0091	JG62	10	10	9	1	1	9	1	1	6	4	4	2	8	8
2019	Debre Zeit	4	Fo-Et-0091	JG62	10	10	10	0	0	8	2	2	3	7	7	1	9	9
2019	Debre Zeit	1	Fo-Et-0091	WR 315	10	10	10	0	0	10	0	0	10	0	0	10	0	0
2019	Debre Zeit	2	Fo-Et-0091	WR 315	10	9	9	0	0	9	0	0	9	0	0	9	0	0
2019	Debre Zeit	3	Fo-Et-0091	WR 315	10	10	10	0	0	10	0	0	10	0	0	10	0	0
2019	Debre Zeit	4	Fo-Et-0091	WR 315	10	9	9	0	0	9	0	0	9	0	0	9	0	0
2019	Debre Zeit	1	Fo-Et-0094	JG62	10	9	8	1	1	5	4	4	3	6	6	3	6	6
2019	Debre Zeit	2	Fo-Et-0094	JG62	10	10	10	0	0	7	3	3	4	6	6	4	6	6
2019	Debre Zeit	3	Fo-Et-0094	JG62	10	8	8	0	0	6	2	2	3	5	5	3	5	5
2019	Debre Zeit	4	Fo-Et-0094	JG62	10	10	10	0	0	6	4	4	2	8	8	2	8	8
2019	Debre Zeit	1	Fo-Et-0094	WR 315	10	9	7	2	0	7	2	2	7	2	2	7	2	2
2019	Debre Zeit	2	Fo-Et-0094	WR 315	10	9	8	1	0	8	1	0	8	1	0	8	1	0
2019	Debre Zeit	3	Fo-Et-0094	WR 315	10	10	10	0	0	10	0	0	10	0	0	10	0	0
2019	Debre Zeit	4	Fo-Et-0094	WR 315	10	10	9	1	0	9	1	1	9	1	1	9	1	1
2019	Debre Zeit	1	Fo-Et-0099	JG62	10	10	10	0	0	8	2	2	4	6	6	0	10	10
2019	Debre Zeit	2	Fo-Et-0099	JG62	10	9	9	0	0	7	2	2	7	2	2	1	8	8
2019	Debre Zeit	3	Fo-Et-0099	JG62	10	10	10	0	0	10	0	0	4	6	6	1	9	9
2019	Debre Zeit	4	Fo-Et-0099	JG62	10	10	10	0	0	5	5	5	2	8	8	0	10	10
2019	Debre Zeit	1	Fo-Et-0099	WR 315	10	9	9	0	0	9	0	0	9	0	0	9	0	0
2019	Debre Zeit	2	Fo-Et-0099	WR 315	10	8	8	0	0	8	0	0	8	0	0	8	0	0
2019	Debre Zeit	3	Fo-Et-0099	WR 315	10	9	9	0	0	9	0	0	9	0	0	9	0	0
2019	Debre Zeit	4	Fo-Et-0099	WR 315	10	9	9	0	0	9	0	0	9	0	0	9	0	0
2019	Debre Zeit	1	Fo-Et-0100	JG62	10	10	10	0	0	8	2	2	6	4	4	0	10	10
2019	Debre Zeit	2	Fo-Et-0100	JG62	10	10	10	0	0	10	0	0	3	7	7	0	10	10
2019	Debre Zeit	3	Fo-Et-0100	JG62	10	10	10	0	0	9	1	1	8	2	2	1	9	9
2019	Debre Zeit	4	Fo-Et-0100	JG62	10	8	8	0	0	8	0	0	2	6	6	0	8	8
2019	Debre Zeit	1	Fo-Et-0100	WR 315	10	7	7	1	0	7	1	1	7	1	1	7	1	1
2019	Debre Zeit	2	Fo-Et-0100	WR 315	10	8	8	0	0	8	0	0	8	0	0	8	0	0
2019	Debre Zeit	3	Fo-Et-0100	WR 315	10	10	10	0	0	10	0	0	10	0	0	10	0	0
2019	Debre Zeit	4	Fo-Et-0100	WR 315	10	10	9	0	0	8	1	1	8	1	1	8	1	1
2019	Debre Zeit	1	Fo-Et-0112	JG62	10	10	8	2	2	7	3	3	5	5	5	1	9	9
2019	Debre Zeit	2	Fo-Et-0112	JG62	10	9	5	4	4	3	6	6	2	7	7	0	9	9
2019	Debre Zeit	3	Fo-Et-0112	JG62	10	10	10	0	0	9	1	1	7	3	3	0	10	10
2019	Debre Zeit	4	Fo-Et-0112	JG62	10	8	8	0	0	5	3	3	1	7	7	1	7	7
2019	Debre Zeit	1	Fo-Et-0112	WR 315	10	8	8	0	0	8	0	0	8	0	0	8	0	0
2019	Debre Zeit	2	Fo-Et-0112	WR 315	10	10	10	0	0	10	0	0	10	0	0	10	0	0
2019	Debre Zeit	3	Fo-Et-0112	WR 315	10	10	10	0	0	10	0	0	10	0	0	10	0	0
2019	Debre Zeit	4	Fo-Et-0112	WR 315	10	10	10	0	0	10	0	0	10	0	0	10	0	0
2019	Debre Zeit	1	Fo-Et-0132	JG62	10	10	10	0	0	8	2	2	1	9	9	0	10	10
2019	Debre Zeit	2	Fo-Et-0132	JG62	10	10	9	1	1	9	1	1	9	1	1	1	8	8
2019	Debre Zeit	3	Fo-Et-0132	JG62	10	8	8	0	0	4	4	4	1	7	7	0	8	8
2019	Debre Zeit	4	Fo-Et-0132	JG62	10	7	7	0	0	4	3	3	2	5	5	0	7	7
2019	Debre Zeit	1	Fo-Et-0132	WR 315	10	9	9	0	0	9	0	0	9	0	0	9	0	0
2019	Debre Zeit	2	Fo-Et-0132	WR 315	10	9	9	0	0	9	0	0	9	0	0	9	0	0
2019	Debre Zeit	3	Fo-Et-0132	WR 315	10	10	10	0	0	10	0	0	10	0	0	10	0	0
2019	Debre Zeit	4	Fo-Et-0132	WR 315	10	10	10	0	0	10	0	0	10	0	0	10	0	0
2019	Debre Zeit	1	Fo-Et-0136	JG62	10	10	10	0	0	10	0	0	9	1	1	9	1	1
2019	Debre Zeit	2	Fo-Et-0136	JG62	10	10	10	0	0	10	0	0	10	0	0	10	0	0
2019	Debre Zeit	3	Fo-Et-0136	JG62	10	10	10	0	0	9	1	1	7	3	3	7	3	3
2019	Debre Zeit	4	Fo-Et-0136	JG62	10	9	9	0	0	8	2	2	6	3	3	6	3	3
2019	Debre Zeit	1	Fo-Et-0136	WR 315	10	10	10	0	0	10	0	0	10	0	0	10	0	0
2019	Debre Zeit	2	Fo-Et-0136	WR 315	10	9	9	0	0	9	0	0	9	0	0	9	0	0
2019	Debre Zeit	3	Fo-Et-0136	WR 315	10	10	10	0	0	10	0	0	10	0	0	10	0	0
2019	Debre Zeit	4	Fo-Et-0136	WR 315	10	10	10	0	0	10	0	0	10	0	0	10	0	0
2019	Debre Zeit	1	Fo-Et-0146	JG62	10	9	9	0	0	9	0	0	9	0	0	9	0	0
2019	Debre Zeit	2	Fo-Et-0146	JG62	10	10	10	0	0	9	1	1	6	4	4	6	4	4
2019	Debre Zeit	3	Fo-Et-0146	JG62	10	10	10	0	0	10	0	0	5	5	0	4	6	6
2019	Debre Zeit	4	Fo-Et-0146	JG62	10	10	10	0	0	8	2	2	7	3	3	7	3	3
2019	Debre Zeit	1	Fo-Et-0146	WR 315	10	7	4	3	0	4	3	3	4	3	3	4	3	3
2019	Debre Zeit	2	Fo-Et-0146	WR 315	10	10	10	0	0	10	0	0	10	0	0	10	0	0
2019	Debre Zeit	3	Fo-Et-0146	WR 315	10	9	9	0	0	9	0	0	9	0	0	9	0	0
2019	Debre Zeit	4	Fo-Et-0146	WR 315	10	9	9	0	0	9	0	0	9	0	0	9	0	0
2019	Debre Zeit	1	Fo-Et-0157	JG62	10	10	10	0	0	10	0	0	10	0	0	10	0	0
2019	Debre Zeit	2	Fo-Et-0157	JG62	10	8	8	0	0	7	1	1	5	3	3	5	3	3
2019	Debre Zeit	3	Fo-Et-0157	JG62	10	10	10	0	0	10	0	0	10	0	0	10	0	0
2019	Debre Zeit	4	Fo-Et-0157	JG62	10	9	9	0	0	9	0	0	9	0	0	9	0	0
2019	Debre Zeit	1	Fo-Et-0157	WR 315	10	9	9	0	0	9	0	0	9	0	0	9	0	0
2019	Debre Zeit	2	Fo-Et-0157	WR 315	10	10	10	0	0	10	0	0	10	0	0	10	0	0
2019	Debre Zeit	3	Fo-Et-0157	WR 315	10	10	10	0	0	10	0	0	10	0	0	10	0	0
2019	Debre Zeit	4	Fo-Et-0157	WR 315	10	8	8	0	0	8	0	0	8	0	0	8	0	0
2019	Debre Zeit	1	Fo-Et-0172	JG62	10	10	10	0	0	8	2	2	2	8	8	2	8	8
2019	Debre Zeit	2	Fo-Et-0172	JG62	10	8	8	0	0	5	3	3	3	5	5	3	5	5
2019	Debre Zeit	3	Fo-Et-0172	JG62	10	9	9	0	0	6	3	3	1	8	8	1	8	8
2019	Debre Zeit	4	Fo-Et-0172	JG62	10	9	8	1	1	8	1	1	6	3	3	6	3	3
2019	Debre Zeit	1	Fo-Et-0172	WR 315	10	9	9	0	0	8	1	1	8	1	1	8	1	1
2019	Debre Zeit	2	Fo-Et-0172	WR 315	10	10	10	0	0	10	0	0	10	0	0	10	0	0
2019	Debre Zeit	3	Fo-Et-0172	WR 315	10	10	10	0	0	10	0	0	10	0	0	10	0	0
2019	Debre Zeit	4	Fo-Et-0172	WR 315	10	10	10	0	0	10	0	0	10	0	0	10	0	0
2019	Debre Zeit	1	Fo-Et-0177	JG62	10	8	6	2	0	6	2	2	5	3	3	5	3	3
2019	Debre Zeit	2	Fo-Et-0177	JG62	10	10	10	0	0	8	2	2	6	4	4	6	4	4
2019	Debre Zeit	3	Fo-Et-0177	JG62	10	10	10	0	0	8	2	2	5	5	5	5	5	5
2019	Debre Zeit	4	Fo-Et-0177	JG62	10	9	9	0	0	9	0	0	7	2	2	6	3	3
2019	Debre Zeit	1	Fo-Et-0177	WR 315	10	7	7	0	0	5	2	2	5	2	2	5	2	2
2019	Debre Zeit	2	Fo-Et-0177	WR 315	10	10	10	0	0	10	0	0	10	0	0	10	0	0
2019	Debre Zeit	3	Fo-Et-0177	WR 315	10	10	10	0	0	10	0	0	10	0	0	10	0	0
2019	Debre Zeit	4	Fo-Et-0177	WR 315	10	10	10	0	0	8	2	2	8	2	2	8	2	2
2019	Debre Zeit	1	Fo-Et-0179	JG62	10	10	10	0	0	8	2	2	7	3	3	7	3	3
2019	Debre Zeit	2	Fo-Et-0179	JG62	10	8	8	0	0	6	2	2	3	5	5	3	5	5
2019	Debre Zeit	3	Fo-Et-0179	JG62	10	9	7	2	2	5	4	4	3	6	6	3	6	6
2019	Debre Zeit	4	Fo-Et-0179	JG62	10	10	9	1	1	8	2	2	5	5	5	6	4	4
2019	Debre Zeit	1	Fo-Et-0179	WR 315	10	10	10	0	0	10	0	0	10	0	0	10	0	0
2019	Debre Zeit	2	Fo-Et-0179	WR 315	10	10	10	0	0	10	0	0	10	0	0	10	0	0
2019	Debre Zeit	3	Fo-Et-0179	WR 315	10	10	10	0	0	10	0	0	10	0	0	10	0	0
2019	Debre Zeit	4	Fo-Et-0179	WR 315	10	9	8	1	0	8	1	1	8	1	1	8	1	1
2019	Debre Zeit	1	Fo-Et-0185	JG62	10	9	9	0	0	7	2	2	6	3	3	6	3	3
2019	Debre Zeit	2	Fo-Et-0185	JG62	10	10	10	0	0	8	2	2	6	4	4	5	5	5
2019	Debre Zeit	3	Fo-Et-0185	JG62	10	10	10	0	0	10	0	0	8	2	2	6	4	4
2019	Debre Zeit	4	Fo-Et-0185	JG62	10	9	9	0	0	9	1	1	7	2	2	7	2	2
2019	Debre Zeit	1	Fo-Et-0185	WR 315	10	9	9	0	0	8	1	1	8	1	1	8	1	1
2019	Debre Zeit	2	Fo-Et-0185	WR 315	10	9	9	0	0	9	0	0	9	0	0	9	0	0
2019	Debre Zeit	3	Fo-Et-0185	WR 315	10	10	10	0	0	10	0	0	10	0	0	10	0	0
2019	Debre Zeit	4	Fo-Et-0185	WR 315	10	9	9	0	0	9	0	0	9	0	0	9	0	0
2019	Debre Zeit	1	Fo-Et-0187	JG62	10	10	10	0	0	7	3	3	4	6	6	4	6	6
2019	Debre Zeit	2	Fo-Et-0187	JG62	10	10	10	0	0	10	0	0	10	0	0	10	0	0
2019	Debre Zeit	3	Fo-Et-0187	JG62	10	9	9	0	0	8	1	1	6	3	3	6	3	3
2019	Debre Zeit	4	Fo-Et-0187	JG62	10	8	8	0	0	5	3	3	3	5	5	3	5	5
2019	Debre Zeit	1	Fo-Et-0187	WR 315	10	8	8	0	0	8	0	0	8	0	0	8	0	0
2019	Debre Zeit	2	Fo-Et-0187	WR 315	10	10	10	0	0	10	0	0	10	0	0	10	0	0
2019	Debre Zeit	3	Fo-Et-0187	WR 315	10	10	10	0	0	10	0	0	10	0	0	10	0	0
2019	Debre Zeit	4	Fo-Et-0187	WR 315	10	10	10	0	0	10	0	0	10	0	0	10	0	0
2019	Debre Zeit	1	Fo-Et-0190	JG62	10	8	8	0	0	6	2	2	0	8	8	0	8	8
2019	Debre Zeit	2	Fo-Et-0190	JG62	10	8	8	0	0	7	1	1	5	3	3	5	3	3
2019	Debre Zeit	3	Fo-Et-0190	JG62	10	10	10	0	0	9	1	1	9	1	1	9	1	1
2019	Debre Zeit	4	Fo-Et-0190	JG62	10	9	9	0	0	9	0	0	7	2	2	7	2	2
2019	Debre Zeit	1	Fo-Et-0190	WR 315	10	8	8	0	0	7	1	1	7	1	1	7	1	1
2019	Debre Zeit	2	Fo-Et-0190	WR 315	10	9	9	0	0	9	0	0	9	0	0	9	0	0
2019	Debre Zeit	3	Fo-Et-0190	WR 315	10	9	9	0	0	9	0	0	9	0	0	9	0	0
2019	Debre Zeit	4	Fo-Et-0190	WR 315	10	9	9	0	0	9	0	0	9	0	0	9	0	0
2019	Debre Zeit	1	Fo-Et-0222	JG62	10	7	7	0	0	3	4	4	0	7	7	0	7	7
2019	Debre Zeit	2	Fo-Et-0222	JG62	10	6	6	0	0	4	2	2	3	3	3	3	3	3
2019	Debre Zeit	3	Fo-Et-0222	JG62	10	10	10	0	0	8	2	2	6	4	4	6	4	4
2019	Debre Zeit	4	Fo-Et-0222	JG62	10	9	9	0	0	9	4	4	2	7	7	2	7	7
2019	Debre Zeit	1	Fo-Et-0222	WR 315	10	8	8	0	0	8	0	0	8	0	0	8	0	0
2019	Debre Zeit	2	Fo-Et-0222	WR 315	10	9	9	0	0	9	0	0	9	0	0	9	0	0
2019	Debre Zeit	3	Fo-Et-0222	WR 315	10	8	8	0	0	8	0	0	8	0	0	8	0	0
2019	Debre Zeit	4	Fo-Et-0222	WR 315	10	9	9	0	0	9	0	0	9	0	0	9	0	0
2019	Debre Zeit	1	Fo-Et-0223	JG62	10	9	9	0	0	8	1	1	8	1	1	8	1	1
2019	Debre Zeit	2	Fo-Et-0223	JG62	10	10	10	0	0	10	0	0	10	0	0	10	0	0
2019	Debre Zeit	3	Fo-Et-0223	JG62	10	9	9	0	0	9	0	0	9	0	0	9	0	0
2019	Debre Zeit	4	Fo-Et-0223	JG62	10	10	10	0	0	8	2	2	6	4	4	6	4	4
2019	Debre Zeit	1	Fo-Et-0223	WR 315	10	9	9	0	0	9	0	0	9	0	0	9	0	0
2019	Debre Zeit	2	Fo-Et-0223	WR 315	10	10	10	0	0	10	0	0	10	0	0	10	0	0
2019	Debre Zeit	3	Fo-Et-0223	WR 315	10	10	10	0	0	10	0	0	10	0	0	10	0	0
2019	Debre Zeit	4	Fo-Et-0223	WR 315	10	8	8	0	0	8	0	0	8	0	0	8	0	0
2019	Debre Zeit	1	Fo-Et-0237	JG62	10	10	10	0	0	9	1	1	8	2	2	4	6	6
2019	Debre Zeit	2	Fo-Et-0237	JG62	10	10	9	1	1	9	1	1	9	1	1	9	1	1
2019	Debre Zeit	3	Fo-Et-0237	JG62	10	10	10	0	0	6	4	4	5	5	5	5	5	5
2019	Debre Zeit	4	Fo-Et-0237	JG62	10	10	10	0	0	9	1	1	9	1	1	9	1	1
2019	Debre Zeit	1	Fo-Et-0237	WR 315	10	10	10	0	0	10	0	0	10	0	0	10	0	0
2019	Debre Zeit	2	Fo-Et-0237	WR 315	10	10	10	0	0	10	0	0	10	0	0	10	0	0
2019	Debre Zeit	3	Fo-Et-0237	WR 315	10	7	7	0	0	7	0	0	7	0	0	7	0	0
2019	Debre Zeit	4	Fo-Et-0237	WR 315	10	9	9	0	0	9	1	1	9	1	1	9	1	1
2019	Debre Zeit	1	Fo-Et-0259	JG62	10	10	10	0	0	7	3	3	0	10	10	0	10	10
2019	Debre Zeit	2	Fo-Et-0259	JG62	10	10	10	0	0	6	4	4	5	5	5	3	7	7
2019	Debre Zeit	3	Fo-Et-0259	JG62	10	10	10	0	0	8	2	2	5	5	5	4	6	6
2019	Debre Zeit	4	Fo-Et-0259	JG62	10	9	9	0	0	9	1	1	6	3	3	2	8	8
2019	Debre Zeit	1	Fo-Et-0259	WR 315	10	9	8	1	0	8	1	1	8	1	1	8	1	1
2019	Debre Zeit	2	Fo-Et-0259	WR 315	10	10	9	1	0	9	1	1	9	1	1	9	1	1
2019	Debre Zeit	3	Fo-Et-0259	WR 315	10	10	10	0	0	10	0	0	10	0	0	10	0	0
2019	Debre Zeit	4	Fo-Et-0259	WR 315	10	8	8	0	0	8	0	0	8	0	0	8	0	0
2019	Debre Zeit	3	Non innoculated	JG62	10	9	9	0	0	9	0	0	9	0	0	9	0	0
2019	Debre Zeit	1	Non innoculated	JG62	10	8	8	0	0	8	0	0	8	0	0	8	0	0
2019	Debre Zeit	2	Non innoculated	JG62	10	10	10	0	0	10	0	0	10	0	0	10	0	0
2019	Debre Zeit	4	Non innoculated	JG62	10	10	10	0	0	10	0	0	10	0	0	10	0	0
2019	Debre Zeit	1	Non innoculated	WR 315	10	9	9	0	0	9	0	0	9	0	0	9	0	0
2019	Debre Zeit	2	Non innoculated	WR 315	10	10	10	0	0	10	0	0	10	0	0	10	0	0
2019	Debre Zeit	3	Non innoculated	WR 315	10	10	10	0	0	10	0	0	10	0	0	10	0	0
2019	Debre Zeit	4	Non innoculated	WR 315	10	10	10	0	0	10	0	0	10	0	0	10	0	0
