# Supplementary material for: Hiding in plain sight: Genome-wide recombination and a dynamic accessory genome drive diversity in Fusarium oxysporum f.sp. ciceris
Source: Proc Natl Acad Sci U S A. 2023 Jun 26;120(27):e2220570120. doi: 10.1073/pnas.2220570120 (PMC10318998; doi:10.1073/pnas.2220570120)
Supplement: Supplementary file 8 — Dataset S07 (XLSX) [file pnas.2220570120.sd07.xlsx]

## Sheet: Sheet1
Supplemental Dataset 7
Strain number	Strain	Group color	Descriptor	Species	Host
1	F-Et-0045	rgb(255, 255, 255)		Fusarium cf. falciforme	Chickpea
2	F-Et-0082	rgb(255, 255, 255)		Fusarium cf. falciforme	Chickpea
3	F-Et-0085	rgb(255, 255, 255)		Fusarium cf. falciforme	Chickpea
4	F-Et-0141	rgb(255, 255, 255)		Fusarium cf. falciforme	Chickpea
5	F-Et-0236	rgb(255, 255, 255)		Fusarium cf. falciforme	Chickpea
6	F-Et-0260	rgb(255, 255, 255)		Fusarium cf. falciforme	Chickpea
7	F-Et-0123	rgb(255, 255, 255)		Fusarium cf. solani	Chickpea
8	F-Et-0258	rgb(255, 255, 255)		Fusarium cf. solani	Chickpea
9	F-Et-0062	rgb(255, 255, 255)		Fusarium cf. solani	Chickpea
10	F-Et-0064	rgb(255, 255, 255)		Fusarium cf. solani	Chickpea
11	F-Et-0137	rgb(255, 255, 255)		Fusarium cf. solani	Chickpea
12	F-Et-0265	rgb(255, 255, 255)		Fusarium cf. solani	Chickpea
13	F-Et-0073	rgb(255, 255, 255)		Fusarium cf. solani	Chickpea
14	F-Et-0143	rgb(255, 255, 255)		Fusarium cf. solani	Chickpea
15	F-Et-0103	rgb(255, 255, 255)		Fusarium aywerte	Chickpea
16	F-Et-0223	rgb(255, 255, 255)		Fusarium cf. hostae	Chickpea
17	F-Et-0222	rgb(255, 255, 255)		Fusarium cf. hostae	Chickpea
18	F-Et-0252	rgb(255, 255, 255)		Fusarium cf. verticilliodes	Chickpea
19	F-Et-0190	rgb(255, 255, 255)		Fusarium cf. verticilliodes	Chickpea
20	Fol-4287	rgb(255, 255, 255)	Fusarium oxysporum f. sp. lycopersici-4287	Fusarium oxysporum	Tomato
21	Fo-47	rgb(255, 255, 255)	Fusarium oxysporum-Fo-47	Fusarium oxysporum	Tomato
22	Forl-26381	rgb(255, 255, 255)	Fusarium oxysporum f. sp. radicis-lycopersici-26381	Fusarium oxysporum	Tomato
23	Fo-Et-0221	rgb(0, 125, 125)		Fusarium oxysporum	Chickpea
24	Fo-Et-0176	rgb(0, 125, 125)		Fusarium oxysporum	Chickpea
25	Fo-Et-0136	rgb(0, 125, 125)		Fusarium oxysporum	Chickpea
26	Fo-Et-0257	rgb(0, 125, 125)		Fusarium oxysporum	Chickpea
27	Fo-Et-0240	rgb(0, 125, 125)		Fusarium oxysporum	Chickpea
28	Fo-Et-0088	rgb(255, 255, 255)		Fusarium oxysporum	Chickpea
29	Fo-Et-0181	rgb(255, 206, 228)		Fusarium oxysporum	Chickpea
30	Fo-Et-0231	rgb(255, 206, 228)		Fusarium oxysporum	Chickpea
31	USDA-Foc4	rgb(255, 206, 228)		Fusarium oxysporum	Chickpea
32	Fo-Et-0104	rgb(255, 255, 255)		Fusarium oxysporum	Chickpea
33	Fo-Et-0096	rgb(255, 255, 255)		Fusarium oxysporum	Chickpea
34	Fo-Et-0002	rgb(255, 255, 255)		Fusarium oxysporum	Chickpea
35	Fo-Et-0145	rgb(255, 64, 255)		Fusarium oxysporum	Chickpea
36	Fo-Et-0049	rgb(255, 64, 255)		Fusarium oxysporum	Chickpea
37	Fo-Et-0151	rgb(255, 64, 255)		Fusarium oxysporum	Chickpea
38	Fo-Et-0238	rgb(255, 64, 255)		Fusarium oxysporum	Chickpea
39	Fo-Et-0087	rgb(255, 64, 255)		Fusarium oxysporum	Chickpea
40	Fo-Et-0109	rgb(255, 255, 255)		Fusarium oxysporum	Chickpea
41	Fo-Et-0244	rgb(216, 72, 0)		Fusarium oxysporum	Chickpea
42	Fo-Et-0149	rgb(216, 72, 0)		Fusarium oxysporum	Chickpea
43	Fo-Et-0192	rgb(216, 72, 0)		Fusarium oxysporum	Chickpea
44	Fo-Et-0118	rgb(216, 72, 0)		Fusarium oxysporum	Chickpea
45	Fo-Et-0157	rgb(216, 72, 0)		Fusarium oxysporum	Chickpea
46	Fo-Et-0169	rgb(216, 72, 0)		Fusarium oxysporum	Chickpea
47	Fo-Et-0174	rgb(216, 72, 0)		Fusarium oxysporum	Chickpea
48	Fo-Et-0156	rgb(216, 72, 0)		Fusarium oxysporum	Chickpea
49	Fo-Et-0264	rgb(216, 72, 0)		Fusarium oxysporum	Chickpea
50	Fo-Et-0128	rgb(216, 72, 0)		Fusarium oxysporum	Chickpea
51	Fo-Et-0074	rgb(255, 255, 255)		Fusarium oxysporum	Chickpea
52	Fo-Et-0224	rgb(55, 210, 121)		Fusarium oxysporum	Chickpea
53	Fo-Et-0249	rgb(55, 210, 121)		Fusarium oxysporum	Chickpea
54	Fo-Et-0150	rgb(55, 210, 121)		Fusarium oxysporum	Chickpea
55	Fo-Et-0237	rgb(55, 210, 121)		Fusarium oxysporum	Chickpea
56	Fo-Et-0171	rgb(55, 210, 121)		Fusarium oxysporum	Chickpea
57	Fo-Et-0105	rgb(55, 210, 121)		Fusarium oxysporum	Chickpea
58	Fo-Et-0061	rgb(55, 210, 121)		Fusarium oxysporum	Chickpea
59	Fo-Et-0203	rgb(55, 210, 121)		Fusarium oxysporum	Chickpea
60	Fo-Et-0269	rgb(55, 210, 121)		Fusarium oxysporum	Chickpea
61	Fo-Et-0187	rgb(55, 210, 121)		Fusarium oxysporum	Chickpea
62	Fo-Et-0271	rgb(55, 210, 121)		Fusarium oxysporum	Chickpea
63	Fo-Et-0154	rgb(255, 255, 255)		Fusarium oxysporum	Chickpea
64	Fo-Et-0014	rgb(255, 255, 255)		Fusarium oxysporum	Chickpea
65	Fo-Et-0100	rgb(187, 157, 67)		Fusarium oxysporum	Chickpea
66	Fo-Et-0099	rgb(187, 157, 67)		Fusarium oxysporum	Chickpea
67	Fo-Et-0090	rgb(156, 182, 0)		Fusarium oxysporum	Chickpea
68	Fo-Et-0028	rgb(156, 182, 0)		Fusarium oxysporum	Chickpea
69	Fo-Et-0241	rgb(156, 182, 0)		Fusarium oxysporum	Chickpea
70	Fo-Et-0210	rgb(156, 182, 0)		Fusarium oxysporum	Chickpea
71	Fo-Et-0112	rgb(156, 182, 0)		Fusarium oxysporum	Chickpea
72	Fo-Et-0000	rgb(156, 182, 0)		Fusarium oxysporum	Chickpea
73	Fo-Et-0098	rgb(156, 182, 0)		Fusarium oxysporum	Chickpea
74	Fo-Et-0146	rgb(156, 182, 0)		Fusarium oxysporum	Chickpea
75	Fo-Et-0107	rgb(255, 255, 255)		Fusarium oxysporum	Chickpea
76	Fo-Et-0079	rgb(255, 255, 255)		Fusarium oxysporum	Chickpea
77	Fo-Et-0138	rgb(255, 255, 255)		Fusarium oxysporum	Chickpea
78	Fo-Et-0132	rgb(255, 255, 255)		Fusarium oxysporum	Chickpea
79	Fo-Et-0001	rgb(255, 255, 255)		Fusarium oxysporum	Chickpea
80	Fo-Et-0259	rgb(255, 255, 255)		Fusarium oxysporum	Chickpea
81	Fo-Et-0080	rgb(110, 203, 227)		Fusarium oxysporum	Chickpea
82	Fo-Et-0219	rgb(110, 203, 227)		Fusarium oxysporum	Chickpea
83	Fo-Et-0242	rgb(110, 203, 227)		Fusarium oxysporum	Chickpea
84	Fo-Et-0179	#377eb8		Fusarium oxysporum	Chickpea
85	Fo-Et-0233	#377eb8		Fusarium oxysporum	Chickpea
86	Fo-Et-0232	#377eb8		Fusarium oxysporum	Chickpea
87	Fo-Et-0230	rgb(255, 255, 255)		Fusarium oxysporum	Chickpea
88	Fo-Et-0184	rgb(255, 255, 255)		Fusarium oxysporum	Chickpea
89	Fo-Et-0182	rgb(255, 255, 255)		Fusarium oxysporum	Chickpea
90	Fo-Et-0188	rgb(255, 252, 0)		Fusarium oxysporum	Chickpea
91	Fo-Et-0183	rgb(255, 252, 0)		Fusarium oxysporum	Chickpea
92	Fo-Et-0180	rgb(255, 252, 0)		Fusarium oxysporum	Chickpea
93	Fo-Et-0177	rgb(255, 252, 0)		Fusarium oxysporum	Chickpea
94	Fo-Et-0189	rgb(255, 252, 0)		Fusarium oxysporum	Chickpea
95	Fo-Et-0178	rgb(255, 255, 255)		Fusarium oxysporum	Chickpea
96	Fo-Et-0139	rgb(255, 255, 255)		Fusarium oxysporum	Chickpea
97	Fo-Et-0129	rgb(255, 255, 255)		Fusarium oxysporum	Chickpea
98	Fo-Et-0066	rgb(255, 255, 255)		Fusarium oxysporum	Chickpea
99	Fo-Et-0091	#074FFF		Fusarium oxysporum	Chickpea
100	Fo-Et-0092	#074FFF		Fusarium oxysporum	Chickpea
101	Fo-Et-0267	#074FFF		Fusarium oxysporum	Chickpea
102	Fo-Et-0069	rgb(58, 184, 154)		Fusarium oxysporum	Chickpea
103	Fo-Et-0234	rgb(58, 184, 154)		Fusarium oxysporum	Chickpea
104	Fo-Et-0070	rgb(58, 184, 154)		Fusarium oxysporum	Chickpea
105	Fo-Et-0227	rgb(58, 184, 154)		Fusarium oxysporum	Chickpea
106	Fo-Et-0173	rgb(58, 184, 154)		Fusarium oxysporum	Chickpea
107	Fo-Et-0130	rgb(255, 255, 255)		Fusarium oxysporum	Chickpea
108	Fo-Et-0119	rgb(255, 255, 255)		Fusarium oxysporum	Chickpea
109	Fo-Et-0247	rgb(255, 255, 255)		Fusarium oxysporum	Chickpea
110	Fo-Et-0251	rgb(148, 32, 146)		Fusarium oxysporum	Chickpea
111	Fo-Et-0172	rgb(148, 32, 146)		Fusarium oxysporum	Chickpea
112	Fo-Et-0067	rgb(255, 255, 255)		Fusarium oxysporum	Chickpea
113	Fo-Et-0168	rgb(255, 255, 255)		Fusarium oxysporum	Chickpea
114	For-54005	rgb(255, 255, 255)	Fusarium oxysporum f. sp. raphani-54005	Fusarium oxysporum	Radish
115	Fo-Et-0097	rgb(255, 255, 255)		Fusarium oxysporum	Chickpea
116	Fo-Et-0186	rgb(127, 159, 230)		Fusarium oxysporum	Chickpea
117	Fo-Et-0185	rgb(127, 159, 230)		Fusarium oxysporum	Chickpea
118	Fo-Et-0255	rgb(255, 255, 255)		Fusarium oxysporum	Chickpea
119	Fo-Et-0046	rgb(255, 255, 255)		Fusarium oxysporum	Chickpea
120	Fo-Et-0124	rgb(255, 255, 255)		Fusarium oxysporum	Chickpea
121	Fo-Et-0111	rgb(255, 38, 0)		Fusarium oxysporum	Chickpea
122	Fo-Et-0239	rgb(255, 38, 0)		Fusarium oxysporum	Chickpea
123	Fo-Et-0263	rgb(255, 38, 0)		Fusarium oxysporum	Chickpea
124	Fo-Et-0191	rgb(255, 38, 0)		Fusarium oxysporum	Chickpea
125	Fo-Et-0113	rgb(255, 38, 0)		Fusarium oxysporum	Chickpea
126	Fo-Et-0089	rgb(255, 38, 0)		Fusarium oxysporum	Chickpea
127	Fo-Et-0094	rgb(255, 38, 0)		Fusarium oxysporum	Chickpea
