# Supplementary material for: Hiding in plain sight: Genome-wide recombination and a dynamic accessory genome drive diversity in Fusarium oxysporum f.sp. ciceris
Source: Proc Natl Acad Sci U S A. 2023 Jun 26;120(27):e2220570120. doi: 10.1073/pnas.2220570120 (PMC10318998; doi:10.1073/pnas.2220570120)
Supplement: Supplementary file 9 — Dataset S08 (XLSX) [file pnas.2220570120.sd08.xlsx]

## Sheet: Sheet1
Supplemental Dataset 8
ID Number	Isolate	Lineage	Mating Type Locus
1	Fo-Et-0136	E	MAT1-2
2	Fo-Et-0176	E	MAT1-2
3	Fo-Et-0221	E	MAT1-2
4	Fo-Et-0240	E	MAT1-2
5	Fo-Et-0257	E	MAT1-2
6	Fo-Et-0181	F	MAT1-1
7	Fo-Et-0231	F	MAT1-1
8	Fo-Et-0179	G	MAT1-1
9	Fo-Et-0232	G	MAT1-2
10	Fo-Et-0233	G	MAT1-2
11	Fo-Et-0177	H	MAT1-2
12	Fo-Et-0180	H	MAT1-2
13	Fo-Et-0183	H	MAT1-2
14	Fo-Et-0188	H	MAT1-2
15	Fo-Et-0189	H	MAT1-2
16	Fo-Et-0172	I	MAT1-1
17	Fo-Et-0251	I	MAT1-1
18	Fo-Et-0063	J	MAT1-2
19	Fo-Et-0095	J	MAT1-2
20	Fo-Et-0096	J	MAT1-2
21	Fo-Et-0080	K	MAT1-1
22	Fo-Et-0219	K	MAT1-1
23	Fo-Et-0242	K	MAT1-1
24	Fo-Et-0185	L	MAT1-1
25	Fo-Et-0186	L	MAT1-1
26	Fo-Et-0069	M	MAT1-1
27	Fo-Et-0070	M	MAT1-1
28	Fo-Et-0173	M	MAT1-1
29	Fo-Et-0234	M	MAT1-1
30	Fo-Et-0066	N	MAT1-2
31	Fo-Et-0068	N	MAT1-2
32	Fo-Et-0071	N	MAT1-2
33	Fo-Et-0081	N	MAT1-2
34	Fo-Et-0091	N	MAT1-2
35	Fo-Et-0092	N	MAT1-2
36	Fo-Et-0267	N	MAT1-2
37	Fo-Et-0032	O	MAT1-2
38	Fo-Et-0061	O	MAT1-2
39	Fo-Et-0105	O	MAT1-2
40	Fo-Et-0125	O	MAT1-2
41	Fo-Et-0150	O	MAT1-2
42	Fo-Et-0171	O	MAT1-2
43	Fo-Et-0187	O	MAT1-2
44	Fo-Et-0203	O	MAT1-2
45	Fo-Et-0224	O	MAT1-2
46	Fo-Et-0229	O	MAT1-2
47	Fo-Et-0237	O	MAT1-2
48	Fo-Et-0249	O	MAT1-2
49	Fo-Et-0269	O	MAT1-2
50	Fo-Et-0271	O	MAT1-2
51	Fo-Et-0076	P	MAT1-2
52	Fo-Et-0089	P	MAT1-2
53	Fo-Et-0094	P	MAT1-2
54	Fo-Et-0111	P	MAT1-2
55	Fo-Et-0113	P	MAT1-2
56	Fo-Et-0191	P	MAT1-2
57	Fo-Et-0239	P	MAT1-2
58	Fo-Et-0261	P	MAT1-2
59	Fo-Et-0263	P	MAT1-2
60	Fo-Et-0048	Q	MAT1-2
61	Fo-Et-0049	Q	MAT1-2
62	Fo-Et-0087	Q	MAT1-2
63	Fo-Et-0145	Q	MAT1-2
64	Fo-Et-0151	Q	MAT1-2
65	Fo-Et-0165	Q	MAT1-2
66	Fo-Et-0238	Q	MAT1-2
67	Fo-Et-0118	R	MAT1-2
68	Fo-Et-0128	R	MAT1-2
69	Fo-Et-0149	R	MAT1-2
70	Fo-Et-0153	R	MAT1-2
71	Fo-Et-0156	R	MAT1-2
72	Fo-Et-0157	R	MAT1-2
73	Fo-Et-0160	R	MAT1-2
74	Fo-Et-0169	R	MAT1-2
75	Fo-Et-0174	R	MAT1-2
76	Fo-Et-0192	R	MAT1-2
77	Fo-Et-0244	R	MAT1-2
78	Fo-Et-0245	R	MAT1-2
79	Fo-Et-0264	R	MAT1-2
80	Fo-Et-0268	R	MAT1-2
81	Fo-Et-0099	S	MAT1-2
82	Fo-Et-0100	S	MAT1-2
83	Fo-Et-0011	T	MAT1-1
84	Fo-Et-0028	T	MAT1-1
85	Fo-Et-0084	T	MAT1-1
86	Fo-Et-0090	T	MAT1-1
87	Fo-Et-0110	T	MAT1-1
88	Fo-Et-0112	T	MAT1-1
89	Fo-Et-0210	T	MAT1-1
90	Fo-Et-0241	T	MAT1-1
91	Fo-Et-0131	U	MAT1-1
92	Fo-Et-0255	U	MAT1-1
93	Fo-Et-0000	Singleton	MAT1-1
94	Fo-Et-0001	Singleton	MAT1-2
95	Fo-Et-0002	Singleton	MAT1-2
96	Fo-Et-0003	Singleton	MAT1-2
97	Fo-Et-0008	Singleton	MAT1-2
98	Fo-Et-0014	Singleton	MAT1-2
99	Fo-Et-0046	Singleton	MAT1-1
100	Fo-Et-0067	Singleton	MAT1-2
101	Fo-Et-0074	Singleton	MAT1-2
102	Fo-Et-0079	Singleton	MAT1-1
103	Fo-Et-0088	Singleton	MAT1-1
104	Fo-Et-0097	Singleton	MAT1-1
105	Fo-Et-0098	Singleton	MAT1-1
106	Fo-Et-0104	Singleton	MAT1-1
107	Fo-Et-0107	Singleton	MAT1-2
108	Fo-Et-0109	Singleton	MAT1-2
109	Fo-Et-0119	Singleton	MAT1-2
110	Fo-Et-0120	Singleton	MAT1-1
111	Fo-Et-0124	Singleton	MAT1-1
112	Fo-Et-0129	Singleton	MAT1-2
113	Fo-Et-0130	Singleton	MAT1-2
114	Fo-Et-0132	Singleton	MAT1-1
115	Fo-Et-0134	Singleton	MAT1-2
116	Fo-Et-0138	Singleton	MAT1-1
117	Fo-Et-0139	Singleton	MAT1-1
118	Fo-Et-0146	Singleton	MAT1-1
119	Fo-Et-0154	Singleton	MAT1-2
120	Fo-Et-0155	Singleton	MAT1-1
121	Fo-Et-0162	Singleton	MAT1-1
122	Fo-Et-0166	Singleton	MAT1-2
123	Fo-Et-0168	Singleton	MAT1-2
124	Fo-Et-0178	Singleton	MAT1-2
125	Fo-Et-0182	Singleton	MAT1-2
126	Fo-Et-0184	Singleton	MAT1-1
127	Fo-Et-0199	Singleton	MAT1-2
128	Fo-Et-0227	Singleton	MAT1-1
129	Fo-Et-0230	Singleton	MAT1-2
130	Fo-Et-0247	Singleton	MAT1-1
131	Fo-Et-0259	Singleton	MAT1-1
132	Fo-Et-0266	Singleton	MAT1-2
133	Fo-Et-0274	Singleton	MAT1-1
