# Supplementary material for: Hiding in plain sight: Genome-wide recombination and a dynamic accessory genome drive diversity in Fusarium oxysporum f.sp. ciceris
Source: Proc Natl Acad Sci U S A. 2023 Jun 26;120(27):e2220570120. doi: 10.1073/pnas.2220570120 (PMC10318998; doi:10.1073/pnas.2220570120)
Supplement: Supplementary file 10 — Dataset S09 (XLSX) [file pnas.2220570120.sd09.xlsx]

## Sheet: Sheet1
Supplemental Dataset 9
Position on the tree	Isolate	Range color	Accession No.	Descriptor	Species
1	F-Et-0082	#FFCEE4	GCA_011033945.1	Fusarium oxysporum	Fusarium cf. falciforme
2	F-Et-0045	#FFCEE4	GCA_011033385.1	Fusarium oxysporum	Fusarium cf. falciforme
3	F-Et-0141	#FFCEE4	GCA_011034825.1	Fusarium oxysporum	Fusarium cf. falciforme
4	F-Et-0085	#FFCEE4	GCA_011421325.1	Fusarium oxysporum	Fusarium cf. falciforme
5	F-Et-0236	#FFCEE4	GCA_011036165.1	Fusarium oxysporum	Fusarium cf. falciforme
6	F-Et-0260	#FFCEE4	GCA_011036515.1	Fusarium oxysporum	Fusarium cf. falciforme
7	F-Et-0123	#6ECBE3	GCA_011034735.1	Fusarium oxysporum	Fusarium cf. solani
8	F-Et-0258	#6ECBE3	GCA_011036565.1	Fusarium oxysporum	Fusarium cf. solani
9	F-Et-0064	#6ECBE3	GCA_011033785.1	Fusarium oxysporum	Fusarium cf. solani
10	F-Et-0062	#6ECBE3	GCA_011033595.1	Fusarium oxysporum	Fusarium cf. solani
11	F-Et-0137	#6ECBE3	GCA_011036775.1	Fusarium oxysporum	Fusarium cf. solani
12	F-Et-0265	#6ECBE3	GCA_011036445.1	Fusarium oxysporum	Fusarium cf. solani
13	F-Et-0073	#6ECBE3	GCA_011033705.1	Fusarium oxysporum	Fusarium cf. solani
14	F-Et-0143	#6ECBE3	GCA_011036815.1	Fusarium oxysporum	Fusarium cf. solani
15	F-Et-0103	#c47a07	GCA_011034095.1	Fusarium oxysporum	Fusarium aywerte
16	F-Fm-14004	#FFFFFF	GCA_001703215.1	Fusarium oxysporum f. sp. melonisFom004	Fusarium oxysporum
17	F-Et-0223	#7F9FE6	GCA_011035825.1	Fusarium oxysporum	Fusarium cf. hostae
18	F-Et-0222	#7F9FE6	GCA_011035845.1	Fusarium oxysporum	Fusarium cf. hostae
19	F-Et-0252	#9CB699	GCA_011036225.1	Fusarium oxysporum	Fusarium cf. verticilliodes
20	F-Et-0190	#9CB699	GCA_011035275.1	Fusarium oxysporum	Fusarium cf. verticilliodes
21	Fo-RGB5689	#FFFFFF	GCA_009297445.1	Fusarium oxysporum-RGB5689	Fusarium oxysporum
22	Fo-Foc-Foc4	#FFFFFF	GCA_000350365	Fusarium oxysporum f. sp. cubenseFoc4	Fusarium oxysporum
23	Fo-Foc-54006	#FFFFFF	GCA_001702655.1	Fusarium oxysporum f. sp. cucumerinumFoc035	Fusarium oxysporum
24	Fo-Foc-C1HIR 9889	#FFFFFF	GCA_003615095.1	Fusarium oxysporum f. sp. cepaeFoC125	Fusarium oxysporum
25	Fo-Foc-TR4	#FFFFFF	GCA_000260195.2	Fusarium oxysporum f. sp. cubense-54006	Fusarium oxysporum
26	Fo-Foc013	#FFFFFF	GCA_003615075.1	Fusarium oxysporum f. sp. cepaeFoCA23	Fusarium oxysporum
27	Fo-Foc011	#FFFFFF	GCA_002711385.1	Fusarium oxysporum f. sp. conglutinans-58385	Fusarium oxysporum
28	Fo-RGB5844	#FFFFFF	GCA_009297365.1	Fusarium oxysporum-RGB5844	Fusarium oxysporum
29	Fo-VPRI32441	#FFFFFF	GCA_009298715.1	Fusarium oxysporum-VPRI32441	Fusarium oxysporum
30	Fo-VPRI42181	#FFFFFF	GCA_009299025.1	Fusarium oxysporum-VPRI42181	Fusarium oxysporum
31	Fo-RGB5831	#FFFFFF	GCA_009297515.1	Fusarium oxysporum-RGB5831	Fusarium oxysporum
32	Fo-RGB5862	#FFFFFF	GCA_009297505.1	Fusarium oxysporum-RGB5862	Fusarium oxysporum
33	Fo-RGB6301	#FFFFFF	GCA_009297635.1	Fusarium oxysporum-RGB6301	Fusarium oxysporum
34	Fo-RGB6309	#FFFFFF	GCA_009297625.1	Fusarium oxysporum-RGB6309	Fusarium oxysporum
35	Fo-RGB6313	#FFFFFF	GCA_009297485.1	Fusarium oxysporum-RGB6313	Fusarium oxysporum
36	Fo-VPRI42420	#FFFFFF	GCA_009299215.1	Fusarium oxysporum-VPRI42420	Fusarium oxysporum
37	Fo-RGB6358	#FFFFFF	GCA_009297605.1	Fusarium oxysporum-RGB6358	Fusarium oxysporum
38	Fo-VPRI41207	#FFFFFF	GCA_009298705.1	Fusarium oxysporum-VPRI41207	Fusarium oxysporum
39	Fo-VPRI32288	#FFFFFF	GCA_009298745.1	Fusarium oxysporum-VPRI32288	Fusarium oxysporum
40	Fo-VPRI41208	#FFFFFF	GCA_009298635.1	Fusarium oxysporum-VPRI41208	Fusarium oxysporum
41	Fo-VPRI32287	#FFFFFF	GCA_009298755.1	Fusarium oxysporum-VPRI32287	Fusarium oxysporum
42	Fo-Fov-14-004	#FFFFFF	GCA_009602625.1	Fusarium oxysporum f. sp. vasinfectum-14-004	Fusarium oxysporum
43	Fo-RGB6477	#FFFFFF	GCA_009298085.1	Fusarium oxysporum-RGB6477	Fusarium oxysporum
44	Fo-NRRL-32931	#FFFFFF	GCA_000271745.2	Fusarium oxysporum-NRRL-32931	Fusarium oxysporum
45	Fo-VPRI42176	#FFFFFF	GCA_009299075.1	Fusarium oxysporum-VPRI42176	Fusarium oxysporum
46	Fo-IMV00293	#FFFFFF	GCA_001931975	Fusarium oxysporum-IMV00293	Fusarium oxysporum
47	Fo-VEG-01C1	#FFFFFF	GCA_003025205.1	Fusarium oxysporum-VEG-01C1	Fusarium oxysporum
48	Fo-VEG-01C2	#FFFFFF	GCA_003025235.1	Fusarium oxysporum-VEG-01C2	Fusarium oxysporum
49	Fo-KOD888	#FFFFFF	GCA_002233955.1	Fusarium oxysporum-KOD888	Fusarium oxysporum
50	Fo-KOD887	#FFFFFF	GCA_002233985.1	Fusarium oxysporum-KOD887	Fusarium oxysporum
51	Fo-Tu58	#FFFFFF	GCA_002233935.1	Fusarium oxysporum-Tu58	Fusarium oxysporum
52	Fo-Fom-26406	#FFFFFF	GCA_001703205.2	Fusarium oxysporum f. sp. melonisFom005	Fusarium oxysporum
53	Fo-Fol-R3	#FFFFFF	GCA_001703025.1	Fusarium oxysporum f. sp. lycopersiciFol029	Fusarium oxysporum
54	Fo-Fol038	#FFFFFF	GCA_002234105.1	Fusarium oxysporum f. sp. luffaeFol-114	Fusarium oxysporum
55	Fo-Fol002	#FFFFFF	GCA_002234165.1	Fusarium oxysporum f. sp. lagenariae-03-05118	Fusarium oxysporum
56	Fo-Fol073	#FFFFFF	GCA_002234115.1	Fusarium oxysporum f. sp. liliiFol39	Fusarium oxysporum
57	Fo-Fol014	#FFFFFF	GCA_001703065.1	Fusarium oxysporum f. sp. lycopersiciFol072	Fusarium oxysporum
58	Fo-Fol-4287	#FFFFFF	GCA_001702955.1	Fusarium oxysporum f. sp. lycopersiciFol018	Fusarium oxysporum
59	Fo-Fol029	#FFFFFF	GCA_002233875.1	Fusarium oxysporum f. sp. lagenariae-1-1	Fusarium oxysporum
60	Fo-Fol018	#FFFFFF	GCA_001703105.1	Fusarium oxysporum f. sp. lycopersiciFol074	Fusarium oxysporum
61	Fo-VPRI32264	#FFFFFF	GCA_009298805.1	Fusarium oxysporum-VPRI32264	Fusarium oxysporum
62	Fo-Fol074	#FFFFFF	GCA_000149955.2	Fusarium oxysporum f. sp. lycopersici-4287	Fusarium oxysporum
63	Fo-Fol026	#FFFFFF	GCA_001703135.1	Fusarium oxysporum f. sp. lycopersiciFol075	Fusarium oxysporum
64	Fo-Fol007	#FFFFFF	GCA_001703035.1	Fusarium oxysporum f. sp. lycopersiciFol069	Fusarium oxysporum
65	Fo-Fol004	#FFFFFF	GCA_001703015.1	Fusarium oxysporum f. sp. lycopersiciFol038	Fusarium oxysporum
66	Fo-Fot-Tu67	#FFFFFF	GCA_002233805.1	Fusarium oxysporum f. sp. tulipae-Tu67	Fusarium oxysporum
67	Fo-KOD886	#FFFFFF	GCA_002233995.1	Fusarium oxysporum-KOD886	Fusarium oxysporum
68	Fo-Fo A28	#FFFFFF	GCA_003615155.1	Fusarium oxysporum	Fusarium oxysporum
69	Fo-Fo CB3	#FFFFFF	GCA_003615165.1	Fusarium oxysporum	Fusarium oxysporum
70	Fo-FoC 125	#FFFFFF	GCA_001702515.1	Fusarium oxysporum f. sp. cucumerinumFoc001	Fusarium oxysporum
71	Fo-FoC Fus2	#FFFFFF	GCA_001702545.1	Fusarium oxysporum f. sp. cucumerinumFoc018	Fusarium oxysporum
72	Fo-FoC A23	#FFFFFF	GCA_001702575.1	Fusarium oxysporum f. sp. cucumerinumFoc015	Fusarium oxysporum
73	Fo-Fog-G2	#FFFFFF	GCA_002233895.1	Fusarium oxysporum f. sp. gladioli-G2	Fusarium oxysporum
74	Fo-RGB6444	#FFFFFF	GCA_009297925.1	Fusarium oxysporum-RGB6444	Fusarium oxysporum
75	Fo-RBG6466	#FFFFFF	GCA_009298045.1	Fusarium oxysporum-RBG6466	Fusarium oxysporum
76	Fo-RGB6429	#FFFFFF	GCA_009297985.1	Fusarium oxysporum-RGB6429	Fusarium oxysporum
77	Fo-Fol069	#FFFFFF	GCA_002233855.1	Fusarium oxysporum f. sp. luffaeFol-167	Fusarium oxysporum
78	Fo-VPRI42882	#FFFFFF	GCA_009298915.1	Fusarium oxysporum-VPRI42882	Fusarium oxysporum
79	Fo-Forc031	#FFFFFF	GCA_001702645.1	Fusarium oxysporum f. sp. radicis-cucumerinumForc031	Fusarium oxysporum
80	Fo-Forc016	#FFFFFF	GCA_001702695.2	Fusarium oxysporum f. sp. radicis-cucumerinumForc016	Fusarium oxysporum
81	Fo-Forc024	#FFFFFF	GCA_001702725.1	Fusarium oxysporum f. sp. radicis-cucumerinumForc024	Fusarium oxysporum
82	Fo-RGB6462	#FFFFFF	GCA_009297915.1	Fusarium oxysporum-RGB6462	Fusarium oxysporum
83	Fo-Fol-MN25	#FFFFFF	GCA_001702935.1	Fusarium oxysporum f. sp. lycopersiciFol026	Fusarium oxysporum
84	Fo-Fo47	#FFFFFF	GCA_000271705.2	Fusarium oxysporum	Fusarium oxysporum
85	Fo-RBG6480	#FFFFFF	GCA_009298195.1	Fusarium oxysporum-RBG6480	Fusarium oxysporum
86	Fo-VPRI43194	#FFFFFF	GCA_009299255.1	Fusarium oxysporum-VPRI43194	Fusarium oxysporum
87	Fo-Fon-N139	#FFFFFF	GCA_001702795.1	Fusarium oxysporum f. sp. niveumFon015	Fusarium oxysporum
88	Fo-Fon-Na5	#FFFFFF	GCA_001702715.1	Fusarium oxysporum f. sp. niveumFon019	Fusarium oxysporum
89	Fo-Forl-26381	#FFFFFF	GCA_000260155.3	Fusarium oxysporum f. sp. radicis-lycopersici-26381	Fusarium oxysporum
90	Fo-ISS-F4	#FFFFFF	GCA_004292535.1	Fusarium oxysporum-ISS-F4	Fusarium oxysporum
91	Fo-ISS-F3	#FFFFFF	GCA_004291455.1	Fusarium oxysporum-ISS-F3	Fusarium oxysporum
92	Fo-VPRI41920	#FFFFFF	GCA_009298675.1	Fusarium oxysporum-VPRI41920	Fusarium oxysporum
93	Fo-VPRI42118	#FFFFFF	GCA_009299115.1	Fusarium oxysporum-VPRI42118	Fusarium oxysporum
94	Fo-FoMN14	#FFFFFF	GCA_001703125.1	Fusarium oxysporumFoMN14	Fusarium oxysporum
95	Fo-Fom-5190a	#FFFFFF	GCA_001703255.1	Fusarium oxysporum f. sp. melonisFom006	Fusarium oxysporum
96	Fo VPRI42117	#FFFFFF	GCA_009299125.1	Fusarium oxysporum	Fusarium oxysporum
97	Fo-Fol072	#FFFFFF	GCA_002234135.1	Fusarium oxysporum f. sp. lagenariae-3-1	Fusarium oxysporum
98	Fo-Fol016	#FFFFFF	GCA_001703085.1	Fusarium oxysporum f. sp. lycopersiciFol073	Fusarium oxysporum
99	Fo-Fo PG	#FFFFFF	GCA_003615185.1	Fusarium oxysporum	Fusarium oxysporum
100	Fo-Fol075	#FFFFFF	GCA_000259975.2	Fusarium oxysporum f. sp. lycopersici-MN25	Fusarium oxysporum
101	Fo-Fon-FtRob	#FFFFFF	GCA_001702775.1	Fusarium oxysporum f. sp. niveumFon013	Fusarium oxysporum
102	Fo-Fon-10913	#FFFFFF	GCA_001702505.1	Fusarium oxysporum f. sp. niveumFon005	Fusarium oxysporum
103	Fo-FON-1	#FFFFFF	GCA_001702745.1	Fusarium oxysporum f. sp. niveumFon002	Fusarium oxysporum
104	Fo-Fog-G76	#FFFFFF	GCA_002234195.1	Fusarium oxysporum f. sp. gladioli-G76	Fusarium oxysporum
105	Fo-RGB5836	#FFFFFF	GCA_009297655.1	Fusarium oxysporum-RGB5836	Fusarium oxysporum
106	Fo-VPRI31638	#FFFFFF	GCA_009298845.1	Fusarium oxysporum-VPRI31638	Fusarium oxysporum
107	Fo-VPRI41884	#FFFFFF	GCA_009299135.1	Fusarium oxysporum-VPRI41884	Fusarium oxysporum
108	Fo-ciceris-38-1	#FFFFFF	GCA_001757345.1	Fusarium oxysporum	Fusarium oxysporum
109	Fo-Et-0176	#fcb297	GCA_011035505.1	Fusarium oxysporum	Fusarium oxysporum
110	Fo-Et-0221	#fcb297	GCA_011035755.1	Fusarium oxysporum	Fusarium oxysporum
111	Fo-Et-0257	#fcb297	GCA_011036215.1	Fusarium oxysporum	Fusarium oxysporum
112	Fo-Et-0136	#fcb297	GCA_011034915.1	Fusarium oxysporum	Fusarium oxysporum
113	Fo-Et-0240	#fcb297	GCA_011036045.1	Fusarium oxysporum	Fusarium oxysporum
114	Fo-Fog-G14	#FFFFFF	GCA_002233915.1	Fusarium oxysporum f. sp. gladioli-G14	Fusarium oxysporum
115	Fo-RGB5714	#FFFFFF	GCA_009297385.1	Fusarium oxysporum-RGB5714	Fusarium oxysporum
116	Fo-Et-0088	#fcb297	GCA_011033875.1	Fusarium oxysporum	Fusarium oxysporum
117	Fo-Foc-160527	#FFFFFF	GCA_001702615.1	Fusarium oxysporum f. sp. cucumerinumFoc030	Fusarium oxysporum
118	Fo-RGB6505	#FFFFFF	GCA_009298475.1	Fusarium oxysporum-RGB6505	Fusarium oxysporum
119	Fo-V64-1	#FFFFFF	GCA_900096695.1	Fusarium oxysporum-V64-1	Fusarium oxysporum
120	Fo-RGB6448	#FFFFFF	GCA_009297715.1	Fusarium oxysporum-RGB6448	Fusarium oxysporum
121	Fo-RGB6503	#FFFFFF	GCA_009298245.1	Fusarium oxysporum-RGB6503	Fusarium oxysporum
122	Fo-RGB5783	#FFFFFF	GCA_009297405.1	Fusarium oxysporum-RGB5783	Fusarium oxysporum
123	Fo-Foc-1	#FFFFFF	GCA_001702555.1	Fusarium oxysporum f. sp. cucumerinumFoc021	Fusarium oxysporum
124	Fo-Fol-3-1	#FFFFFF	GCA_001702995.1	Fusarium oxysporum f. sp. lycopersiciFol016	Fusarium oxysporum
125	Fo-Fol-167	#FFFFFF	GCA_001702945.1	Fusarium oxysporum f. sp. lycopersiciFol014	Fusarium oxysporum
126	Fo-Fol-114	#FFFFFF	GCA_002234185.1	Fusarium oxysporum f. sp. lagenariae-01-03008	Fusarium oxysporum
127	Fo-Fov-LA1E	#FFFFFF	GCA_009602615.1	Fusarium oxysporum f. sp. vasinfectum-LA1E	Fusarium oxysporum
128	Fo-Fov-25433	#FFFFFF	GCA_000260175.2	Fusarium oxysporum f. sp. vasinfectum-25433	Fusarium oxysporum
129	Fo-Fov-89-1A	#FFFFFF	GCA_009602635.1	Fusarium oxysporum f. sp. vasinfectum-89-1A	Fusarium oxysporum
130	Fo-VPRI42252	#FFFFFF	GCA_009298955.1	Fusarium oxysporum-VPRI42252	Fusarium oxysporum
131	Fo-VPRI42253	#FFFFFF	GCA_009298945.1	Fusarium oxysporum-VPRI42253	Fusarium oxysporum
132	Fo-VPRI42888	#FFFFFF	GCA_009299195.1	Fusarium oxysporum-VPRI42888	Fusarium oxysporum
133	Fo-Fol39	#FFFFFF	GCA_003977725.1	Fusarium oxysporum f. sp. lycopersici-race-3	Fusarium oxysporum
134	Fo-Foc035	#FFFFFF	GCA_001703455.1	Fusarium oxysporum f. sp. cucumerinumFoc011	Fusarium oxysporum
135	Fo-VPRI42198	#FFFFFF	GCA_009298985.1	Fusarium oxysporum-VPRI42198	Fusarium oxysporum
136	Fo-Fon005	#FFFFFF	GCA_001702865.1	Fusarium oxysporum f. sp. niveumFon021	Fusarium oxysporum
137	Fo-Fon020	#FFFFFF	GCA_002233785.1	Fusarium oxysporum f. sp. nicotianae-Ft-Rob	Fusarium oxysporum
138	Fo-Fon010	#FFFFFF	GCA_001702845.1	Fusarium oxysporum f. sp. niveumFon037	Fusarium oxysporum
139	Fo-Fon021	#FFFFFF	GCA_004141715.1	Fusarium oxysporum f. sp. narcissi-N139	Fusarium oxysporum
140	Fo-Fon013	#FFFFFF	GCA_002234055.1	Fusarium oxysporum f. sp. nicotianaeFoN-1	Fusarium oxysporum
141	Fo-VPRI42339	#FFFFFF	GCA_009298925.1	Fusarium oxysporum-VPRI42339	Fusarium oxysporum
142	Fo-VPRI43193	#FFFFFF	GCA_009299155.1	Fusarium oxysporum-VPRI43193	Fusarium oxysporum
143	Fo-VPRI42327	#FFFFFF	GCA_009299235.1	Fusarium oxysporum-VPRI42327	Fusarium oxysporum
144	Fo-RGB6475	#FFFFFF	GCA_009298065.1	Fusarium oxysporum-RGB6475	Fusarium oxysporum
145	Fo-Foc001	#FFFFFF	GCA_000260215.2	Fusarium oxysporum f. sp. conglutinans-54008	Fusarium oxysporum
146	Fo-RGB6442	#FFFFFF	GCA_009298125.1	Fusarium oxysporum-RGB6442	Fusarium oxysporum
147	Fo-Fon-Ft1512	#FFFFFF	GCA_001702785.1	Fusarium oxysporum f. sp. niveumFon010	Fusarium oxysporum
148	Fo-Fom-90NF2-1	#FFFFFF	GCA_001703265.1	Fusarium oxysporum f. sp. melonisFom009	Fusarium oxysporum
149	Fo-Fom-NRRL26413	#FFFFFF	GCA_001703295.1	Fusarium oxysporum f. sp. melonisFom011	Fusarium oxysporum
150	Fo-RGB6450	#FFFFFF	GCA_009297945.1	Fusarium oxysporum-RGB6450	Fusarium oxysporum
151	Fo-RGB6418	#FFFFFF	GCA_009297835.1	Fusarium oxysporum-RGB6418	Fusarium oxysporum
152	Fo-RGB6417	#FFFFFF	GCA_009297885.1	Fusarium oxysporum-RGB6417	Fusarium oxysporum
153	Fo-RGB6419	#FFFFFF	GCA_009297825.1	Fusarium oxysporum-RGB6419	Fusarium oxysporum
154	Fo-RGB6422	#FFFFFF	GCA_009297735.1	Fusarium oxysporum-RGB6422	Fusarium oxysporum
155	Fo-RGB6420	#FFFFFF	GCA_009297785.1	Fusarium oxysporum-RGB6420	Fusarium oxysporum
156	Fo-VPRI32442	#FFFFFF	GCA_009298685.1	Fusarium oxysporum-VPRI32442	Fusarium oxysporum
157	Fo-VPRI42119	#FFFFFF	GCA_009299095.1	Fusarium oxysporum-VPRI42119	Fusarium oxysporum
158	Fo-VPRI42109	#FFFFFF	GCA_009298655.1	Fusarium oxysporum-VPRI42109	Fusarium oxysporum
159	Fo-VPRI42760	#FFFFFF	GCA_009298935.1	Fusarium oxysporum-VPRI42760	Fusarium oxysporum
160	Fo-RGB6396	#FFFFFF	GCA_009297575.1	Fusarium oxysporum-RGB6396	Fusarium oxysporum
161	Fo-RGB6398	#FFFFFF	GCA_009297495.1	Fusarium oxysporum-RGB6398	Fusarium oxysporum
162	Fo-RGB6400	#FFFFFF	GCA_009297465.1	Fusarium oxysporum-RGB6400	Fusarium oxysporum
163	Fo-VPRI11762	#FFFFFF	GCA_009298305.1	Fusarium oxysporum-VPRI11762	Fusarium oxysporum
164	Fo-Foc037	#FFFFFF	GCA_001702495.1	Fusarium oxysporum f. sp. cucumerinumFoc013	Fusarium oxysporum
165	Fo-Foc015	#FFFFFF	GCA_001696625.1	Fusarium oxysporum f. sp. cubense-C1HIR9889	Fusarium oxysporum
166	Fo-RGB6433	#FFFFFF	GCA_009297935.1	Fusarium oxysporum-RGB6433	Fusarium oxysporum
167	Fo-RGB6425	#FFFFFF	GCA_009297725.1	Fusarium oxysporum-RGB6425	Fusarium oxysporum
168	Fo-RGB6431	#FFFFFF	GCA_009297695.1	Fusarium oxysporum-RGB6431	Fusarium oxysporum
169	Fo-Fol-03-05118	#FFFFFF	GCA_001702875.1	Fusarium oxysporum f. sp. lycopersiciFol004	Fusarium oxysporum
170	Fo-Fol-01-03008	#FFFFFF	GCA_001703355.1	Fusarium oxysporum f. sp. lycopersici-Fol002	Fusarium oxysporum
171	Fo-Fol-1-1	#FFFFFF	GCA_001702905.1	Fusarium oxysporum f. sp. lycopersiciFol007	Fusarium oxysporum
172	Fo-RGB6397	#FFFFFF	GCA_009297555.1	Fusarium oxysporum-RGB6397	Fusarium oxysporum
173	Fo-Et-0181	#fcb297	GCA_011035355.1	Fusarium oxysporum	Fusarium oxysporum
174	Fo-Foc-54008	#FFFFFF	GCA_001702635.1	Fusarium oxysporum f. sp. cucumerinumFoc037	Fusarium oxysporum
175	Fo-Foc-FGL03-6	#FFFFFF	GCA_005930515.1	Fusarium oxysporum f. sp. cubense-160527	Fusarium oxysporum
176	Fo-Foc-58385	#FFFFFF	GCA_000350345.1	Fusarium oxysporum f. sp. cubense-1	Fusarium oxysporum
177	USDA-Foc4	#fcb297		Fusarium oxysporum	Fusarium oxysporum
178	Fo-Et-0231	#fcb297	GCA_011036925.1	Fusarium oxysporum	Fusarium oxysporum
179	Fo-Et-0129	#fcb297	GCA_011036765.1	Fusarium oxysporum	Fusarium oxysporum
180	Fo-Et-0247	#fcb297	GCA_011036275.1	Fusarium oxysporum	Fusarium oxysporum
181	Fo-Fov-TF1	#FFFFFF	GCA_009602505.1	Fusarium oxysporum f. sp. vasinfectum-TF1	Fusarium oxysporum
182	Fo-Et-0079	#fcb297	GCA_011033985.1	Fusarium oxysporum	Fusarium oxysporum
183	Fo-Et-0186	#fcb297	GCA_011035385.1	Fusarium oxysporum	Fusarium oxysporum
184	Fo-Et-0185	#fcb297	GCA_011035335.1	Fusarium oxysporum	Fusarium oxysporum
185	Fo-MOD1-FUNGI11	#FFFFFF	GCA_003705045.1	Fusarium oxysporum-MOD1-FUNGI11	Fusarium oxysporum
186	Fo-Et-0251	#fcb297	GCA_011036235.1	Fusarium oxysporum	Fusarium oxysporum
187	Fo-Et-0172	#fcb297	GCA_011035055.1	Fusarium oxysporum	Fusarium oxysporum
188	Fo-RBG7064	#FFFFFF	GCA_009298205.1	Fusarium oxysporum-RBG7064	Fusarium oxysporum
189	Fo-MOD1-FUNGI16	#FFFFFF	GCA_003705035.1	Fusarium oxysporum-MOD1-FUNGI16	Fusarium oxysporum
190	Fo-Fon015	#FFFFFF	GCA_002234045.1	Fusarium oxysporum f. sp. nicotianae-10913	Fusarium oxysporum
191	Fo-Fon019	#FFFFFF	GCA_002234015.1	Fusarium oxysporum f. sp. nicotianae-Ft-1512	Fusarium oxysporum
192	Fo-Et-0097	#fcb297	GCA_011034155.1	Fusarium oxysporum	Fusarium oxysporum
193	Fo-Et-0130	#fcb297	GCA_011034635.1	Fusarium oxysporum	Fusarium oxysporum
194	Fo-VPRI41836	#FFFFFF	GCA_009298645.1	Fusarium oxysporum-VPRI41836	Fusarium oxysporum
195	Fo-VPRI41778	#FFFFFF	GCA_009298615.1	Fusarium oxysporum-VPRI41778	Fusarium oxysporum
196	Fo-RGB6421	#FFFFFF	GCA_009297755.1	Fusarium oxysporum-RGB6421	Fusarium oxysporum
197	Fo-RGB6423	#FFFFFF	GCA_009297995.1	Fusarium oxysporum-RGB6423	Fusarium oxysporum
198	Fo-VPRI42190	#FFFFFF	GCA_009299005.1	Fusarium oxysporum-VPRI42190	Fusarium oxysporum
199	Fo-RGB6416	#FFFFFF	GCA_009297425.1	Fusarium oxysporum-RGB6416	Fusarium oxysporum
200	Fo-VPRI19293	#FFFFFF	GCA_009298825.1	Fusarium oxysporum-VPRI19293	Fusarium oxysporum
201	Fo-Fom-J-71	#FFFFFF	GCA_001703305.1	Fusarium oxysporum f. sp. melonisFom010	Fusarium oxysporum
202	Fo-Et-0066	#fcb297	GCA_011421375.1	Fusarium oxysporum	Fusarium oxysporum
203	Fo-Et-0091	#fcb297	GCA_011421305.1	Fusarium oxysporum	Fusarium oxysporum
204	Fo-Et-0092	#fcb297	GCA_011034265.1	Fusarium oxysporum	Fusarium oxysporum
205	Fo-Et-0267	#fcb297	GCA_011036395.1	Fusarium oxysporum	Fusarium oxysporum
206	Fo-Et-0227	#fcb297	GCA_011035855.1	Fusarium oxysporum	Fusarium oxysporum
207	Fo-Et-0070	#fcb297	GCA_011421365.1	Fusarium oxysporum	Fusarium oxysporum
208	Fo-Et-0234	#fcb297	GCA_011035965.1	Fusarium oxysporum	Fusarium oxysporum
209	Fo-Et-0173	#fcb297	GCA_011035045.1	Fusarium oxysporum	Fusarium oxysporum
210	Fo-Et-0069	#fcb297	GCA_011421355.1	Fusarium oxysporum	Fusarium oxysporum
211	Fo-Et-0107	#fcb297	GCA_011034395.1	Fusarium oxysporum	Fusarium oxysporum
212	Fo-Fov-LA3B	#FFFFFF	GCA_009602545.1	Fusarium oxysporum f. sp. vasinfectum-LA3B	Fusarium oxysporum
213	Fo-Et-0149	#fcb297	SRS2555372	Fusarium oxysporum	Fusarium oxysporum
214	Fo-Et-0192	#fcb297	GCA_011035255.1	Fusarium oxysporum	Fusarium oxysporum
215	Fo-Et-0157	#fcb297	GCA_011034935.1	Fusarium oxysporum	Fusarium oxysporum
216	Fo-Et-0118	#fcb297	GCA_011421275.1	Fusarium oxysporum	Fusarium oxysporum
217	Fo-Et-0109	#fcb297	GCA_011034375.1	Fusarium oxysporum	Fusarium oxysporum
218	Fo-Et-0014	#fcb297	SRS2555583	Fusarium oxysporum	Fusarium oxysporum
219	Fo-Et-0099	#fcb297	GCA_011034125.1	Fusarium oxysporum	Fusarium oxysporum
220	Fo-Et-0100	#fcb297	GCA_011034105.1	Fusarium oxysporum	Fusarium oxysporum
221	Fo-Et-0146	#fcb297	GCA_011034785.1	Fusarium oxysporum	Fusarium oxysporum
222	Fo-Et-0000	#fcb297	GCA_011032885.1	Fusarium oxysporum	Fusarium oxysporum
223	Fo-Et-0112	#fcb297	GCA_011034485.1	Fusarium oxysporum	Fusarium oxysporum
224	Fo-Et-0210	#fcb297	GCA_011035615.1	Fusarium oxysporum	Fusarium oxysporum
225	Fo-Et-0098	#fcb297	GCA_011034135.1	Fusarium oxysporum	Fusarium oxysporum
226	Fo-Et-0241	#fcb297	GCA_011036075.1	Fusarium oxysporum	Fusarium oxysporum
227	Fo-Et-0090	#fcb297	GCA_011033835.1	Fusarium oxysporum	Fusarium oxysporum
228	Fo-Et-0028	#fcb297	GCA_011033475.1	Fusarium oxysporum	Fusarium oxysporum
229	Fo-Et-0104	#fcb297	GCA_011034075.1	Fusarium oxysporum	Fusarium oxysporum
230	Fo-Et-0046	#fcb297	GCA_011033375.1	Fusarium oxysporum	Fusarium oxysporum
231	Fo-Et-0089	#fcb297	GCA_011033885.1	Fusarium oxysporum	Fusarium oxysporum
232	Fo-Et-0111	#fcb297	GCA_011034515.1	Fusarium oxysporum	Fusarium oxysporum
233	Fo-Et-0239	#fcb297	GCA_011036115.1	Fusarium oxysporum	Fusarium oxysporum
234	Fo-Et-0113	#fcb297	GCA_011034565.1	Fusarium oxysporum	Fusarium oxysporum
235	Fo-Et-0080	#fcb297	GCA_011033955.1	Fusarium oxysporum	Fusarium oxysporum
236	Fo-Et-0219	#fcb297	GCA_011035745.1	Fusarium oxysporum	Fusarium oxysporum
237	Fo-Et-0242	#fcb297	GCA_011036055.1	Fusarium oxysporum	Fusarium oxysporum
238	Fo-Et-0178	#fcb297	GCA_011035455.1	Fusarium oxysporum	Fusarium oxysporum
239	Fo-Et-0124	#fcb297	GCA_011034675.1	Fusarium oxysporum	Fusarium oxysporum
240	Fo-Et-0263	#fcb297	GCA_011036475.1	Fusarium oxysporum	Fusarium oxysporum
241	Fo-Et-0191	#fcb297	GCA_011035235.1	Fusarium oxysporum	Fusarium oxysporum
242	Fo-Et-0094	#fcb297	GCA_011034225.1	Fusarium oxysporum	Fusarium oxysporum
243	Fo-Fom009	#FFFFFF	GCA_001888865.1	Fusarium oxysporum f. sp. melongenae-14004
244	Fo-Fom011	#FFFFFF	GCA_001652425.1	Fusarium oxysporum f. sp. medicaginisFom-5190a	Fusarium oxysporum
245	Fo-Fom010	#FFFFFF	GCA_000260495.2	Fusarium oxysporum f. sp. melonis-26406	Fusarium oxysporum
246	Fo-For-54005	#FFFFFF	GCA_000260235.2	Fusarium oxysporum f. sp. raphani-54005	Fusarium oxysporum
247	Fo-RGB6499	#FFFFFF	GCA_009298075.1	Fusarium oxysporum-RGB6499	Fusarium oxysporum
248	Fo-RGB6494	#FFFFFF	GCA_009298175.1	Fusarium oxysporum-RGB6494	Fusarium oxysporum
249	Fo-Et-0168	#fcb297	GCA_011035035.1	Fusarium oxysporum	Fusarium oxysporum
250	Fo-CS5870	#FFFFFF	GCA_002894245.1	Fusarium oxysporum	Fusarium oxysporum
251	Fo-VPRI42889	#FFFFFF	GCA_009299175.1	Fusarium oxysporum-VPRI42889	Fusarium oxysporum
252	Fo-Fop-HDV247	#FFFFFF	GCA_000260075.2	Fusarium oxysporum f. sp. pisi-HDV247	Fusarium oxysporum
253	Fo-Fom016	#FFFFFF	GCA_002233865.1	Fusarium oxysporum f. sp. momordicae-NRRL26413	Fusarium oxysporum
254	Fo-Fom006	#FFFFFF	GCA_001703365.1	Fusarium oxysporum f. sp. melonisFom016	Fusarium oxysporum
255	Fo-Fom005	#FFFFFF	GCA_001703335.1	Fusarium oxysporum f. sp. melonisFom013	Fusarium oxysporum
256	Fo-Fom004	#FFFFFF	GCA_001703345.1	Fusarium oxysporum f. sp. melonisFom012	Fusarium oxysporum
257	Fo-Fom012	#FFFFFF	GCA_002233795.1	Fusarium oxysporum f. sp. momordicae-90NF2-1	Fusarium oxysporum
258	Fo-Fom013	#FFFFFF	GCA_002234085.1	Fusarium oxysporum f. sp. melongenae-J-71	Fusarium oxysporum
259	Fo-Et-0255	#fcb297	GCA_011036205.1	Fusarium oxysporum	Fusarium oxysporum
260	Fo-Foc018	#FFFFFF	GCA_002711385.1	Fusarium oxysporum f. sp. conglutinans-FGL03-6	Fusarium oxysporum
261	Fo-Foc021	#FFFFFF	GCA_003615085.1	Fusarium oxysporum f. sp. cepaeFoCFus2	Fusarium oxysporum
262	Fo-Foc030	#FFFFFF	GCA_007994515.1	Fusarium oxysporum f. sp. cubense-TR4	Fusarium oxysporum
263	Fo-VPRI42180	#FFFFFF	GCA_009299045.1	Fusarium oxysporum-VPRI42180	Fusarium oxysporum
264	Fo-Et-0139	#fcb297	GCA_011034845.1	Fusarium oxysporum	Fusarium oxysporum
265	Fo-VPRI10358	#FFFFFF	GCA_009298405.1	Fusarium oxysporum-VPRI10358	Fusarium oxysporum
266	Fo-Fon002	#FFFFFF	GCA_001702805.1	Fusarium oxysporum f. sp. niveumFon020	Fusarium oxysporum
267	Fo-Fon037	#FFFFFF	GCA_002233775.1	Fusarium oxysporum f. sp. narcissi-Na5	Fusarium oxysporum
268	Fo-Et-0154	#fcb297	GCA_011421285.1	Fusarium oxysporum	Fusarium oxysporum
269	Fo-Et-0096	#fcb297	GCA_011034195.1	Fusarium oxysporum	Fusarium oxysporum
270	Fo-Et-0002	#fcb297	SRS2555500	Fusarium oxysporum	Fusarium oxysporum
271	Fo-Et-0132	#fcb297	GCA_011034645.1	Fusarium oxysporum	Fusarium oxysporum
272	Fo-Et-0138	#fcb297	GCA_011036795.1	Fusarium oxysporum	Fusarium oxysporum
273	Fo-Et-0049	#fcb297	GCA_011033535.1	Fusarium oxysporum	Fusarium oxysporum
274	Fo-Et-0145	#fcb297	GCA_011034815.1	Fusarium oxysporum	Fusarium oxysporum
275	Fo-Et-0151	#fcb297	GCA_011034775.1	Fusarium oxysporum	Fusarium oxysporum
276	Fo-Et-0238	#fcb297	GCA_011036125.1	Fusarium oxysporum	Fusarium oxysporum
277	Fo-Et-0087	#fcb297	GCA_011033895.1	Fusarium oxysporum	Fusarium oxysporum
278	Fo-Et-0074	#fcb297	GCA_011034025.1	Fusarium oxysporum	Fusarium oxysporum
279	Fo-Et-0171	#fcb297	GCA_011035065.1	Fusarium oxysporum	Fusarium oxysporum
280	Fo-Et-0150	#fcb297	GCA_011034805.1	Fusarium oxysporum	Fusarium oxysporum
281	Fo-Et-0271	#fcb297	GCA_011036595.1	Fusarium oxysporum	Fusarium oxysporum
282	Fo-Et-0237	#fcb297	GCA_011036135.1	Fusarium oxysporum	Fusarium oxysporum
283	Fo-Et-0187	#fcb297	GCA_011036875.1	Fusarium oxysporum	Fusarium oxysporum
284	Fo-Et-0224	#fcb297	GCA_011035835.1	Fusarium oxysporum	Fusarium oxysporum
285	Fo-Et-0203	#fcb297	GCA_011035625.1	Fusarium oxysporum	Fusarium oxysporum
286	Fo-Et-0061	#fcb297	GCA_011033815.1	Fusarium oxysporum	Fusarium oxysporum
287	Fo-Et-0269	#fcb297	GCA_011036385.1	Fusarium oxysporum	Fusarium oxysporum
288	Fo-Et-0105	#fcb297	GCA_011034445.1	Fusarium oxysporum	Fusarium oxysporum
289	Fo-Et-0230	#fcb297	GCA_011035955.1	Fusarium oxysporum	Fusarium oxysporum
290	Fo-Et-0128	#fcb297	GCA_011034625.1	Fusarium oxysporum	Fusarium oxysporum
291	Fo-Et-0156	#fcb297	GCA_011034925.1	Fusarium oxysporum	Fusarium oxysporum
292	Fo-Et-0264	#fcb297	GCA_011036455.1	Fusarium oxysporum	Fusarium oxysporum
293	Fo-Et-0244	#fcb297	GCA_011036065.1	Fusarium oxysporum	Fusarium oxysporum
294	Fo-Et-0169	#fcb297	GCA_011035075.1	Fusarium oxysporum	Fusarium oxysporum
295	Fo-Et-0174	#fcb297	GCA_011035495.1	Fusarium oxysporum	Fusarium oxysporum
296	Fo-Et-0249	#fcb297	GCA_011037795.1	Fusarium oxysporum	Fusarium oxysporum
297	Fo-Et-0259	#fcb297	GCA_011036545.1	Fusarium oxysporum	Fusarium oxysporum
298	Fo-Et-0001	#fcb297	GCA_011032855.1	Fusarium oxysporum	Fusarium oxysporum
299	Fo-Et-0067	#fcb297	GCA_011033765.1	Fusarium oxysporum	Fusarium oxysporum
300	Fo-Et-0179	#fcb297	GCA_011035415.1	Fusarium oxysporum	Fusarium oxysporum
301	Fo-Et-0232	#fcb297	GCA_011036945.1	Fusarium oxysporum	Fusarium oxysporum
302	Fo-Et-0233	#fcb297	GCA_011036705.1	Fusarium oxysporum	Fusarium oxysporum
303	Fo-Et-0119	#fcb297	GCA_011034475.1	Fusarium oxysporum	Fusarium oxysporum
304	Fo-Et-0184	#fcb297	GCA_011036855.1	Fusarium oxysporum	Fusarium oxysporum
305	Fo-Et-0182	#fcb297	GCA_011035435.1	Fusarium oxysporum	Fusarium oxysporum
306	Fo-Et-0189	#fcb297	GCA_011035245.1	Fusarium oxysporum	Fusarium oxysporum
307	Fo-Et-0177	#fcb297	GCA_011035485.1	Fusarium oxysporum	Fusarium oxysporum
308	Fo-Et-0188	#fcb297	GCA_011035265.1	Fusarium oxysporum	Fusarium oxysporum
309	Fo-Et-0180	#fcb297	GCA_011035375.1	Fusarium oxysporum	Fusarium oxysporum
310	Fo-Et-0183	#fcb297	GCA_011035345.1	Fusarium oxysporum	Fusarium oxysporum
